# Supplementary material for: Microbiota fingerprints within the oral cavity of cetaceans as indicators for population biomonitoring
Source: Sci Rep. 2019 Sep 23;9:13679. doi: 10.1038/s41598-019-50139-7 (PMC6757053; doi:10.1038/s41598-019-50139-7)
Supplement: Supplementary file 2 — Supplementary Dataset 1 [file 41598_2019_50139_MOESM2_ESM.xlsx]

## Sheet: Table_S1
Table S1: Summary of the sample metadata. Metadata associated to each sampled animal of the present study (a) and number of animals distributed per variable and group of the metadata (b).
Table S1a: Total animals samples in the present study and respective metadata.
Samples	Metadata
	Species	Gender	Development stage	Sexual maturity	Location	Cause of death (COD)
S1	Delphinus delphis	Female	Adult	Mature	Western Atlantic Iberian coast	Bycatch
S2	Delphinus delphis	Female	Adult	Mature	Western Atlantic Iberian coast	Bycatch
S3	Delphinus delphis	Male	Adult	Immature	Western Atlantic Iberian coast	Bycatch
S4	Delphinus delphis	Female	Juvenile	Immature	Northern Atlantic Iberian coast	Bycatch
S5	Phocoena phocoena	Female	Juvenile	Immature	Western Atlantic Iberian coast	Bycatch
S6	Delphinus delphis	Female	Juvenile	Immature	Northern Atlantic Iberian coast	Bycatch
S7	Stenella coeruleoalba	Male	Subadult	Immature	Western Atlantic Iberian coast	Disease
S8	Phocoena phocoena	Male	Adult	Mature	Western Atlantic Iberian coast	Bycatch
S9	Stenella coeruleoalba	Male	Subadult	Immature	Western Atlantic Iberian coast	Disease
S10	Stenella coeruleoalba	Female	Subadult	Immature	Western Atlantic Iberian coast	Disease
S11	Phocoena phocoena	Female	Subadult	Immature	Western Atlantic Iberian coast	Bycatch
S12	Phocoena phocoena	Male	Juvenile	Immature	Western Atlantic Iberian coast	Bycatch
S13	Phocoena phocoena	Female	Adult	Mature	Western Atlantic Iberian coast	Bycatch
S14	Delphinus delphis	Female	Subadult	Immature	Northern Atlantic Iberian coast	Bycatch
S15	Stenella coeruleoalba	Female	Adult	Mature	Western Atlantic Iberian coast	Disease
S16	Delphinus delphis	Male	Adult	Mature	Northern Atlantic Iberian coast	Bycatch
S17	Delphinus delphis	Male	Subadult	Immature	Western Atlantic Iberian coast	Bycatch
S18	Delphinus delphis	Female	Juvenile	Immature	Northern Atlantic Iberian coast	Bycatch
S19	Delphinus delphis	Female	Juvenile	Immature	Western Atlantic Iberian coast	Bycatch
S20	Delphinus delphis	Female	Adult	Mature	Northern Atlantic Iberian coast	Bycatch
S21	Delphinus delphis	Female	Adult	Mature	Western Atlantic Iberian coast	Bycatch
S22	Delphinus delphis	Female	Adult	Mature	Western Atlantic Iberian coast	Bycatch
S23	Delphinus delphis	Female	Juvenile	Immature	Western Atlantic Iberian coast	Bycatch
S24	Delphinus delphis	Female	Adult	Mature	Western Atlantic Iberian coast	Bycatch
S25	Delphinus delphis	Male	Subadult	Immature	Western Atlantic Iberian coast	Bycatch
S26	Phocoena phocoena	Female	Juvenile	Immature	Western Atlantic Iberian coast	Bycatch
S27	Phocoena phocoena	Female	Adult	Mature	Western Atlantic Iberian coast	Bycatch
S28	Phocoena phocoena	Male	Juvenile	Immature	Western Atlantic Iberian coast	Bycatch
S29	Phocoena phocoena	Female	Juvenile	Immature	Western Atlantic Iberian coast	Bycatch
S30	Phocoena phocoena	Female	Subadult	Immature	Northern Atlantic Iberian coast	Bycatch
S31	Stenella coeruleoalba	Female	Subadult	Immature	Northern Atlantic Iberian coast	Disease
S32	Stenella coeruleoalba	Female	Subadult	Immature	Western Atlantic Iberian coast	Disease
S33	Stenella coeruleoalba	Female	Subadult	Immature	Northern Atlantic Iberian coast	Disease
S34	Stenella coeruleoalba	Male	Subadult	Immature	Northern Atlantic Iberian coast	Disease
S35	Delphinus delphis	Female	Adult	Mature	Northern Atlantic Iberian coast	Disease
S36	Delphinus delphis	Male	Juvenile	Immature	Western Atlantic Iberian coast	Bycatch
S37	Stenella coeruleoalba	Male	Adult	Mature	Western Atlantic Iberian coast	Disease
S38	Stenella coeruleoalba	Male	Juvenile	Immature	Western Atlantic Iberian coast	Disease
Table S1b: Number of sampled animals per variable and group of the metadata from Table S1A.
	Total	Grouped by species			Grouped by gender		Grouped by development stage			Grouped by sexual maturity		Grouped by location			Grouped by gender and development stage						Grouped by gender and sexual maturity
		D. delphis	S. coeruleoalba	P. phocoena	Female	Male	Adult	Subadult	Juvenile	Immature	Mature	North Coast	West Coast		Female adult	Female subadult	Female juvenile	Male adult	Male subadult	Male juvenile	Female immature	Female mature	Male immature	Male mature
No. samples per species
D. delphis	18	-	-	-	-	-	-	-	-	-	-	-	-		7	1	5	2	2	1	6	7	3	1
S. coeruleoalba	10	-	-	-	-	-	-	-	-	-	-	-	-		1	4	0	1	3	1	4	1	4	1
P. phocoena	10	-	-	-	-	-	-	-	-	-	-	-	-		2	2	3	1	0	2	5	2	2	1
No. samples per gender
Female	25	13	5	7	-	-	-	-	-	-	-	-	-
Male	13	5	5	3	-	-	-	-	-	-	-	-	-
No. samples per development stage
Adult	14	9	2	3	10	4	-	-	-	-	-	-	-
Subadult	12	3	7	2	7	5	-	-	-	-	-	-	-
Juvenile	12	6	1	5	8	4	-	-	-	-	-	-	-
No. samples per sexual maturity
Immature	15	10	8	7	15	10	1	12	12	-	-	-	-
Mature	13	8	2	3	10	3	13	0	0	-	-	-	-
No. samples per location
North Coast	11	7	3	1	9	2	3	5	3	8	3	-	-
West Coast	27	11	7	9	16	11	11	7	9	17	10	-	-
No. samples per cause of death
Bycatch	27	17	0	10	19	8	11	5	11	17	10	7	20
Disease	11	1	10	0	6	5	3	7	1	8	3	4	7

## Sheet: Table_S2
Table S2: Number of classified sequences and OTUs estimated in the oral microbiomes of the studied cetacean. The table also shows the number of unique OTUs per samples, the number of bacterial phyla, classes, orders, families and genera detected, as well as the metadata associated to each sampled animal.
Samples	Amplicon sequencing metrics								Metadata
	No. of classified sequences	Total no. of OTUs per sample	No. of unique OTUs per sample	No. of phyla per sample	No. of classes	No. of orders	No. of families	No. of genera	Species	Gender	Development stage	Sexual maturity	Location	Cause of death (COD)
S1	87384	291	4	15	25	41	65	106	Delphinus delphis	Female	Adult	Mature	Western Atlantic Iberian coast	Bycatch
S2	92018	263	5	15	32	48	67	100	Delphinus delphis	Female	Adult	Mature	Western Atlantic Iberian coast	Bycatch
S3	45033	209	0	14	24	34	51	76	Delphinus delphis	Male	Adult	Immature	Western Atlantic Iberian coast	Bycatch
S4	38015	179	4	11	19	31	52	91	Delphinus delphis	Female	Juvenile	Immature	Northern Atlantic Iberian coast	Bycatch
S5	50815	214	10	10	18	32	58	108	Phocoena phocoena	Female	Juvenile	Immature	Western Atlantic Iberian coast	Bycatch
S6	36884	206	3	12	22	35	59	95	Delphinus delphis	Female	Juvenile	Immature	Northern Atlantic Iberian coast	Bycatch
S7	62804	152	0	12	20	28	43	61	Stenella coeruleoalba	Male	Subadult	Immature	Western Atlantic Iberian coast	Disease
S8	36760	269	5	18	33	50	71	113	Phocoena phocoena	Male	Adult	Mature	Western Atlantic Iberian coast	Bycatch
S9	56855	249	1	13	22	35	55	85	Stenella coeruleoalba	Male	Subadult	Immature	Western Atlantic Iberian coast	Disease
S10	69574	176	1	11	19	30	46	72	Stenella coeruleoalba	Female	Subadult	Immature	Western Atlantic Iberian coast	Disease
S11	48564	198	1	16	26	40	59	88	Phocoena phocoena	Female	Subadult	Immature	Western Atlantic Iberian coast	Bycatch
S12	72994	295	5	19	31	44	70	118	Phocoena phocoena	Male	Juvenile	Immature	Western Atlantic Iberian coast	Bycatch
S13	82377	324	4	20	34	47	70	117	Phocoena phocoena	Female	Adult	Mature	Western Atlantic Iberian coast	Bycatch
S14	47735	308	4	13	24	45	74	123	Delphinus delphis	Female	Subadult	Immature	Northern Atlantic Iberian coast	Bycatch
S15	116993	311	3	16	29	43	66	103	Stenella coeruleoalba	Female	Adult	Mature	Western Atlantic Iberian coast	Disease
S16	81097	511	41	21	38	66	100	200	Delphinus delphis	Male	Adult	Mature	Northern Atlantic Iberian coast	Bycatch
S17	96663	441	7	19	33	59	92	161	Delphinus delphis	Male	Subadult	Immature	Western Atlantic Iberian coast	Bycatch
S18	47271	349	8	17	31	51	85	151	Delphinus delphis	Female	Juvenile	Immature	Northern Atlantic Iberian coast	Bycatch
S19	58178	434	8	20	35	62	97	166	Delphinus delphis	Female	Juvenile	Immature	Western Atlantic Iberian coast	Bycatch
S20	79099	373	7	15	28	49	76	140	Delphinus delphis	Female	Adult	Mature	Northern Atlantic Iberian coast	Bycatch
S21	45754	483	14	21	38	63	110	205	Delphinus delphis	Female	Adult	Mature	Western Atlantic Iberian coast	Bycatch
S22	83665	488	8	19	36	66	104	185	Delphinus delphis	Female	Adult	Mature	Western Atlantic Iberian coast	Bycatch
S23	70811	252	4	13	21	32	56	96	Delphinus delphis	Female	Juvenile	Immature	Western Atlantic Iberian coast	Bycatch
S24	90835	434	2	18	33	57	85	147	Delphinus delphis	Female	Adult	Mature	Western Atlantic Iberian coast	Bycatch
S25	86812	324	2	17	28	43	68	117	Delphinus delphis	Male	Subadult	Immature	Western Atlantic Iberian coast	Bycatch
S26	75308	284	0	15	26	44	69	115	Phocoena phocoena	Female	Juvenile	Immature	Western Atlantic Iberian coast	Bycatch
S27	82948	457	11	22	36	58	86	181	Phocoena phocoena	Female	Adult	Mature	Western Atlantic Iberian coast	Bycatch
S28	69870	258	0	17	27	42	66	99	Phocoena phocoena	Male	Juvenile	Immature	Western Atlantic Iberian coast	Bycatch
S29	53244	291	10	15	29	49	82	141	Phocoena phocoena	Female	Juvenile	Immature	Western Atlantic Iberian coast	Bycatch
S30	79586	479	31	18	31	55	100	206	Phocoena phocoena	Female	Subadult	Immature	Northern Atlantic Iberian coast	Bycatch
S31	67351	314	1	16	29	45	76	120	Stenella coeruleoalba	Female	Subadult	Immature	Northern Atlantic Iberian coast	Disease
S32	76658	272	3	16	25	40	60	97	Stenella coeruleoalba	Female	Subadult	Immature	Western Atlantic Iberian coast	Disease
S33	39821	359	9	21	34	57	93	150	Stenella coeruleoalba	Female	Subadult	Immature	Northern Atlantic Iberian coast	Disease
S34	72951	308	1	17	29	46	76	123	Stenella coeruleoalba	Male	Subadult	Immature	Northern Atlantic Iberian coast	Disease
S35	62626	495	64	18	39	76	132	223	Delphinus delphis	Female	Adult	Mature	Northern Atlantic Iberian coast	Disease
S36	66002	333	4	12	23	44	69	128	Delphinus delphis	Male	Juvenile	Immature	Western Atlantic Iberian coast	Bycatch
S37	43214	363	4	15	25	47	78	133	Stenella coeruleoalba	Male	Adult	Mature	Western Atlantic Iberian coast	Disease
S38	65364	263	6	16	28	47	72	110	Stenella coeruleoalba	Male	Juvenile	Immature	Western Atlantic Iberian coast	Disease
Total	2539933	1329		29	70	122	215	483

## Sheet: Table_S3
Table S3: Number of classified sequences and OTUs of Tursiops truncatus, retrieved from Bik et al.[19]. The table also shows the number of bacterial phyla, classes, orders, families and genera estimated, as well as the metadata associated to each sampled animal. The sequencing data was obtained with primers targeting the V3-V4-V5 region of the 16S rRNA gene and using the 454 Life Sciences Genome …
Samples	Sequence Read Archive (SRA) accession on NCBI	Amplicon sequencing metrics							Metadata
		No. of classified sequences	Total no. of OTUs per sample	No. of phyla per sample	No. of classes	No. of orders	No. of families	No. of genera	Species	Gender	Development stage	Sexual maturity	Habitat	Location	Health status
DolBOral12	SRS371050	2542	142	6	13	18	28	43	Tursiops truncatus	Male	Adult	Mature	Captivity	San Diego Bay	Healthy
DolCCOral43	SRS371110	2743	186	13	24	33	41	66	Tursiops truncatus	Male	Juvenile	Immature	Captivity	San Diego Bay	Healthy
DolEEOral05	SRS371053	2671	202	14	24	37	48	79	Tursiops truncatus	Male	Adult	Mature	Captivity	San Diego Bay	Healthy
DolGOral32	SRS370967	2173	165	10	19	28	38	59	Tursiops truncatus	Male	Juvenile	Immature	Captivity	San Diego Bay	Healthy
DolHOral72	SRS370924	1177	142	12	19	29	42	63	Tursiops truncatus	Female	Juvenile	Immature	Captivity	San Diego Bay	Healthy
DolIOral34	SRS370978	2423	152	10	19	27	35	57	Tursiops truncatus	Male	Juvenile	Immature	Captivity	San Diego Bay	Healthy
DolJOral94	SRS371058	1561	140	11	17	24	33	47	Tursiops truncatus	Male	Juvenile	Immature	Captivity	San Diego Bay	Healthy
DolNOral18	SRS371066	1450	154	13	22	31	42	61	Tursiops truncatus	Female	Adult	Mature	Captivity	San Diego Bay	Healthy
DolPOral20	SRS370927	4066	203	10	19	30	40	68	Tursiops truncatus	Male	Adult	Mature	Captivity	San Diego Bay	Healthy
DolQOral21.2	SRS371249	2621	166	18	29	37	55	82	Tursiops truncatus	Male	Adult	Mature	Captivity	San Diego Bay	Healthy
DolSOral23	SRS371071	1819	216	20	29	37	51	80	Tursiops truncatus	Female	Adult	Mature	Captivity	San Diego Bay	Healthy
DolUOral61	SRS370946	3142	221	13	24	32	50	82	Tursiops truncatus	Male	Adult	Mature	Captivity	San Diego Bay	Healthy
DolVOral62	SRS371139	2613	195	13	22	34	47	74	Tursiops truncatus	Female	Adult	Mature	Captivity	San Diego Bay	Healthy
DolXOral28	SRS371080	1977	201	13	24	35	45	71	Tursiops truncatus	Female	Juvenile	Immature	Captivity	San Diego Bay	Healthy
DolYOral29.2	SRS371252	2830	169	17	28	40	52	82	Tursiops truncatus	Female	Adult	Mature	Captivity	San Diego Bay	Healthy
DolZOral124	SRX197676	2426	233	20	28	40	50	84	Tursiops truncatus	Female	Adult	Mature	Captivity	San Diego Bay	Healthy
DolWD1OralF223	SRS371254	3359	111	10	21	27	38	50	Tursiops truncatus	Female	Juvenile	Immature	Wild	Sarasota Bay	Healthy
DolWD2OralF227	SRS370992	2396	122	11	21	27	39	56	Tursiops truncatus	Female	Juvenile	Immature	Wild	Sarasota Bay	Healthy
DolWD4OralF229	SRS371257	2673	87	9	18	21	28	40	Tursiops truncatus	Female	Juvenile	Immature	Wild	Sarasota Bay	Healthy
DolWD5OralF258	SRS370994	2960	143	13	26	34	44	68	Tursiops truncatus	Male	Adult	Mature	Wild	Sarasota Bay	Healthy
DolWD6OralFB20	SRS371028	2881	112	10	18	24	32	52	Tursiops truncatus	Male	Adult	Mature	Wild	Sarasota Bay	Healthy
DolWD7OralFB54	SRS371258	1019	55	7	11	13	19	25	Tursiops truncatus	Female	Adult	Mature	Wild	Sarasota Bay	Healthy
DolWD8OralF231	SRS370995	2850	105	11	20	27	35	51	Tursiops truncatus	Female	Adult	Mature	Wild	Sarasota Bay	Healthy
DolWD9OralF260	SRS371259	3423	102	9	18	24	33	47	Tursiops truncatus	Male	Juvenile	Immature	Wild	Sarasota Bay	Healthy
DolWD10OralF211	SRS371255	2215	90	9	19	24	31	46	Tursiops truncatus	Female	Juvenile	Immature	Wild	Sarasota Bay	Healthy
Total		62010	773	26	42	66	92	160

## Sheet: Table_S4
Table S4: OTUs shared between the oral cavity of D. delphis, S. coeruleoalba, P. phocoena and T. truncatus. Blastn was used to assess the nucleotide homology between the representative sequences of the OTUs from the present study (query) and the representative sequences available for the OTUs table of Bik et al. (2016) [19]. OTUs were considered the same when i) 100% nucleotide identity was obser…
OTUs from this study	OTUs from Bik et al.	e-value	Length of the alignment (bp)	Nucleotide Identity of the alignment (%)	Query coverage (%)	Coverage of Bik et al. sequence (%)	Alignment start in Bik et al. sequence	Alignment end in Bik et al. sequence	Taxonomy
OTU2	809380	2e-132	251	100	100	50	157	407	k__Bacteria; p__Fusobacteria; c__Fusobacteriia; o__Fusobacteriales; f__Fusobacteriaceae; g__Fusobacterium; s__uncultured bacterium
OTU4	821551	2e-132	251	100	100	53	173	423	k__Bacteria; p__Bacteroidetes; c__Bacteroidia; o__Bacteroidales; f__Porphyromonadaceae; g__Porphyromonas; s__uncultured bacterium
OTU11	500281	2e-132	251	100	100	48	153	403	k__Bacteria; p__Firmicutes; c__Clostridia; o__Clostridiales; f__Family XI; g__Parvimonas; s__uncultured bacterium
OTU14	None1936	2e-132	251	100	100	51	156	406	k__Bacteria; p__Firmicutes; c__Clostridia; o__Clostridiales; f__Family XII; g__Fusibacter; s__uncultured bacterium
OTU18	36255	2e-132	251	100	100	50	178	428	k__Bacteria; p__Firmicutes; c__Bacilli; o__Bacillales; f__Family XI; g__Gemella; s__uncultured bacterium
OTU22	9475	2e-132	251	100	100	50	171	421	k__Bacteria; p__Proteobacteria; c__Gammaproteobacteria; o__Pasteurellales; f__Pasteurellaceae; g__Actinobacillus; s__uncultured bacterium
OTU24	105384	2e-132	251	100	100	52	153	403	k__Bacteria; p__Proteobacteria; c__Epsilonproteobacteria; o__Campylobacterales; f__Campylobacteraceae; g__Arcobacter; s__uncultured bacterium
OTU32	590261	2e-132	251	100	100	52	153	403	k__Bacteria; p__Proteobacteria; c__Epsilonproteobacteria; o__Campylobacterales; f__Campylobacteraceae; g__Campylobacter; s__uncultured bacterium
OTU36	None2833	2e-132	251	100	100	53	173	423	k__Bacteria; p__Bacteroidetes; c__Bacteroidetes BD2-2; o__uncultured bacterium; f__uncultured bacterium; g__uncultured bacterium; s__uncultured bacterium
OTU37	None6632	2e-132	251	100	100	50	154	404	k__Bacteria; p__SR1 (Absconditabacteria); c__uncultured bacterium; o__uncultured bacterium; f__uncultured bacterium; g__uncultured bacterium; s__uncultured bacterium
OTU49	None5227	2e-132	251	100	100	49	178	428	k__Bacteria; p__Spirochaetae; c__Spirochaetes; o__Spirochaetales; f__Spirochaetaceae; g__Spirochaeta 2; s__uncultured bacterium
OTU54	None5526	2e-132	251	100	100	50	171	421	k__Bacteria; p__Spirochaetae; c__Spirochaetes; o__Spirochaetales; f__Spirochaetaceae; g__uncultured; s__uncultured bacterium
OTU56	336945	2e-132	251	100	100	50	154	404	k__Bacteria; p__Proteobacteria; c__Deltaproteobacteria; o__Bdellovibrionales; f__Bdellovibrionaceae; g__Bdellovibrio; s__uncultured bacterium
OTU57	542457	2e-132	251	100	100	51	178	428	k__Bacteria; p__Proteobacteria; c__Gammaproteobacteria; o__Alteromonadales; f__Pseudoalteromonadaceae; g__Pseudoalteromonas; s__uncultured marine bacterium
OTU58	None3961	2e-132	251	100	100	50	179	429	k__Bacteria; p__Proteobacteria; c__Betaproteobacteria; o__Burkholderiales; f__Alcaligenaceae; g__Pusillimonas; s__uncultured bacterium
OTU60	None1966	2e-132	251	100	100	49	178	428	k__Bacteria; p__Aminicenantes; c__uncultured bacterium; o__uncultured bacterium; f__uncultured bacterium; g__uncultured bacterium; s__uncultured bacterium
OTU84	None6251	2e-132	251	100	100	49	155	405	k__Bacteria; p__Firmicutes; c__Clostridia; o__Clostridiales; f__Family XII; g__Fusibacter; s__uncultured bacterium
OTU88	None930	2e-132	251	100	100	51	173	423	k__Bacteria; p__Bacteroidetes; c__Flavobacteriia; o__Flavobacteriales; f__Flavobacteriaceae; g__Tenacibaculum; s__uncultured bacterium
OTU110	None304	2e-132	251	100	100	52	153	403	k__Bacteria; p__Proteobacteria; c__Epsilonproteobacteria; o__Campylobacterales; f__Campylobacteraceae; g__Campylobacter; s__uncultured bacterium
OTU111	None3867	2e-132	251	100	100	51	153	403	k__Bacteria; p__Gracilibacteria; c__uncultured bacterium; o__uncultured bacterium; f__uncultured bacterium; g__uncultured bacterium; s__uncultured bacterium
OTU115	None6249	2e-132	251	100	100	60	155	405	k__Bacteria; p__Firmicutes; c__Clostridia; o__Clostridiales; f__Family XII; g__Fusibacter; s__Peptostreptococcaceae bacterium canine oral taxon 307
OTU116	None597	2e-132	251	100	100	52	173	423	k__Bacteria; p__Bacteroidetes; c__Flavobacteriia; o__Flavobacteriales; f__Flavobacteriaceae; g__Maritimimonas; s__uncultured bacterium
OTU154	None321	2e-132	251	100	100	49	178	428	k__Bacteria; p__Proteobacteria; c__Gammaproteobacteria; o__Oceanospirillales; f__Oceanospirillaceae; g__Marinospirillum; s__uncultured bacterium
OTU157	None303	2e-132	251	100	100	50	178	428	k__Bacteria; p__Proteobacteria; c__Gammaproteobacteria; o__Cardiobacteriales; f__Cardiobacteriaceae; g__uncultured; s__uncultured bacterium
OTU162	562204	2e-132	251	100	100	53	178	428	k__Bacteria; p__Proteobacteria; c__Gammaproteobacteria; o__Pseudomonadales; f__Moraxellaceae; g__Psychrobacter; s__uncultured bacterium
OTU163	None6819	2e-132	251	100	100	52	175	425	k__Bacteria; p__Bacteroidetes; c__Bacteroidia; o__Bacteroidales; f__Marinilabiaceae; g__Saccharicrinis; s__uncultured bacterium
OTU177	None319	2e-132	251	100	100	53	172	422	k__Bacteria; p__Bacteroidetes; c__Flavobacteriia; o__Flavobacteriales; f__Schleiferiaceae; g__Schleiferia; s__uncultured bacterium
OTU179	2293554	2e-132	251	100	100	49	153	403	k__Bacteria; p__Firmicutes; c__Clostridia; o__Clostridiales; f__Christensenellaceae; g__Christensenellaceae R-7 group; s__uncultured bacterium
OTU187	None4660	2e-132	251	100	100	47	156	406	k__Bacteria; p__Synergistetes; c__Synergistia; o__Synergistales; f__Synergistaceae; g__Thermovirga; s__uncultured bacterium
OTU205	None3016	2e-132	251	100	100	50	153	403	k__Bacteria; p__Proteobacteria; c__Gammaproteobacteria; o__Thiotrichales; f__Thiotrichaceae; g__Thiothrix; s__uncultured bacterium
OTU207	None4501	2e-132	251	100	100	50	178	428	k__Bacteria; p__Proteobacteria; c__Gammaproteobacteria; o__Cardiobacteriales; f__Cardiobacteriaceae; g__uncultured; s__uncultured bacterium
OTU212	None6597	2e-132	251	100	100	48	153	403	k__Bacteria; p__Firmicutes; c__Clostridia; o__Clostridiales; f__Lachnospiraceae; g__uncultured; s__uncultured bacterium
OTU233	3890930	2e-132	251	100	100	47	156	406	k__Bacteria; p__Firmicutes; c__Clostridia; o__Clostridiales; f__Ruminococcaceae; g__Fastidiosipila; s__uncultured bacterium
OTU245	None7200	2e-132	251	100	100	53	174	424	k__Bacteria; p__Bacteroidetes; c__Bacteroidetes VC2.1 Bac22; o__uncultured bacterium; f__uncultured bacterium; g__uncultured bacterium; s__uncultured bacterium
OTU265	None1872	2e-132	251	100	100	49	153	403	k__Bacteria; p__Firmicutes; c__Clostridia; o__Clostridiales; f__Family XIII; g__[Eubacterium] brachy group; s__uncultured bacterium
OTU280	562805	2e-132	251	100	100	49	153	403	k__Bacteria; p__Gracilibacteria; c__bioreactor metagenome; o__bioreactor metagenome; f__bioreactor metagenome; g__bioreactor metagenome; s__bioreactor metagenome
OTU287	None2036	2e-132	251	100	100	51	153	403	k__Bacteria; p__Firmicutes; c__Clostridia; o__Clostridiales; f__Lachnospiraceae; g__uncultured; s__uncultured bacterium
OTU294	None3492	2e-132	251	100	100	53	179	429	k__Bacteria; p__Proteobacteria; c__Gammaproteobacteria; o__Pseudomonadales; f__Moraxellaceae; g__Psychrobacter; s__uncultured bacterium
OTU309	552064	2e-132	251	100	100	53	173	423	k__Bacteria; p__Bacteroidetes; c__Bacteroidia; o__Bacteroidales; f__Porphyromonadaceae; g__Porphyromonas; s__uncultured bacterium
OTU314	None1138	2e-132	251	100	100	49	173	423	k__Bacteria; p__Bacteroidetes; c__Sphingobacteriia; o__Sphingobacteriales; f__Lentimicrobiaceae; g__uncultured bacterium; s__uncultured bacterium
OTU329	None4484	2e-132	251	100	100	49	153	403	k__Bacteria; p__Gracilibacteria; c__uncultured bacterium; o__uncultured bacterium; f__uncultured bacterium; g__uncultured bacterium; s__uncultured bacterium
OTU345	None3047	2e-132	251	100	100	51	178	428	k__Bacteria; p__Proteobacteria; c__Gammaproteobacteria; o__Cardiobacteriales; f__Cardiobacteriaceae; g__uncultured; s__uncultured bacterium
OTU380	2574377	2e-132	251	100	100	49	153	403	k__Bacteria; p__Proteobacteria; c__Alphaproteobacteria; o__Rhodobacterales; f__Rhodobacteraceae; g__uncultured; s__uncultured bacterium
OTU713	None411	2e-132	251	100	100	50	153	403	k__Bacteria; p__Firmicutes; c__Clostridia; o__Clostridiales; f__Lachnospiraceae; g__Roseburia; s__uncultured bacterium
OTU716	None3963	2e-132	251	100	100	49	153	403	k__Bacteria; p__Firmicutes; c__Clostridia; o__Clostridiales; f__Lachnospiraceae; g__uncultured; s__uncultured bacterium
OTU733	None2421	2e-132	251	100	100	51	172	422	k__Bacteria; p__Bacteroidetes; c__Bacteroidia; o__Bacteroidales; f__Porphyromonadaceae; g__uncultured; s__uncultured bacterium
OTU759	None5163	2e-132	251	100	100	49	153	403	k__Bacteria; p__Firmicutes; c__Clostridia; o__Clostridiales; f__Lachnospiraceae; g__uncultured; s__uncultured bacterium
OTU803	None1530	2e-132	251	100	100	53	173	423	k__Bacteria; p__Bacteroidetes; c__Bacteroidia; o__Bacteroidales; f__Porphyromonadaceae; g__Porphyromonas; s__uncultured bacterium
OTU875	None1457	2e-132	251	100	100	51	174	424	k__Bacteria; p__Proteobacteria; c__Deltaproteobacteria; o__Desulfobacterales; f__Desulfobulbaceae; g__Desulforhopalus; s__uncultured bacterium
OTU881	None6079	2e-132	251	100	100	51	173	423	k__Bacteria; p__Bacteroidetes; c__Flavobacteriia; o__Flavobacteriales; f__Flavobacteriaceae; g__Ornithobacterium; s__uncultured bacterium
OTU1109	3239513	2e-132	251	100	100	52	173	423	k__Bacteria; p__Bacteroidetes; c__Flavobacteriia; o__Flavobacteriales; f__Flavobacteriaceae; g__Maritimimonas; s__uncultured bacterium
OTU1226	None5194	2e-132	251	100	100	51	178	428	k__Bacteria; p__Proteobacteria; c__Gammaproteobacteria; o__Pasteurellales; f__Pasteurellaceae; g__Phocoenobacter; s__uncultured bacterium
OTU1229	None1700	2e-132	251	100	100	51	156	406	k__Bacteria; p__Peregrinibacteria; c__uncultured bacterium; o__uncultured bacterium; f__uncultured bacterium; g__uncultured bacterium; s__uncultured bacterium
OTU1233	None4167	2e-132	251	100	100	48	156	406	k__Bacteria; p__Firmicutes; c__Clostridia; o__Clostridiales; f__Family XIII; g__[Eubacterium] brachy group; s__uncultured bacterium

## Sheet: Table_S5
Table S5: Core microbiome of the oral cavity of the 3 cetacean species. Relative abundance of the OTUs composing the core microbiome of all samples (a) and of oral cavity of each cetacean species under study (b, c, d).
Table S5a: Relative abundance of the OTUs composing the core microbiome of all samples																																								Blastn best hit					Blastn best hit with assigned species
OTU ID	S1	S2	S3	S4	S5	S6	S7	S8	S9	S10	S11	S12	S13	S14	S15	S16	S17	S18	S19	S20	S21	S22	S23	S24	S25	S26	S27	S28	S29	S30	S31	S32	S33	S34	S35	S36	S37	S38	Taxonomy	Hit	query cov (%)	evalue	ID (%)	Accesion no.	Hit	query cov	evalue	ID	Accesion no.
OTU0	0.000331869	2.17349e-05	0.0401927	0.00121005	0.00495917	0.0130409	0.122349	0.000435256	0.102137	0.00472878	0.00570381	0.105735	0.0175777	0.0949618	0.00303437	0.0599406	0.00219319	0.142371	0.246571	0.0383823	0.0564322	0.0100639	0.109023	0.188364	0.0403285	0.140211	0.0237498	0.131802	0.327417	0.0186214	0.224451	0.171293	0.0650159	0.139354	0.0401431	0.142753	0.284352	0.31219	k__Bacteria; p__Proteobacteria; c__Gammaproteobacteria; o__Pasteurellales; f__Pasteurellaceae; g__Phocoenobacter; s__uncultured bacterium	Phocoenobacter uteri strain M1063U/93	100	9e-133	99	NR_027217.1	-	-	-	-	-
OTU2	0.00280372	6.52046e-05	0.00170986	0.00126266	0.000275509	0.000894697	0.172935	0.000680087	0.0362325	0.000114985	0.000308871	0.00246596	0.0010804	0.00100555	0.00530801	0.0109375	0.000982796	0.00382899	0.0202138	0.0100886	0.0116055	0.000705193	0.174309	0.025717	0.0363775	0.126507	0.00342383	0.0140404	0.143171	0.0242128	0.00476608	0.0703123	0.165491	0.0760922	0.114186	0.00992394	0.0319804	0.0482529	k__Bacteria; p__Fusobacteria; c__Fusobacteriia; o__Fusobacteriales; f__Fusobacteriaceae; g__Fusobacterium; s__uncultured bacterium	Fusobacterium periodonticum strain KCOM 2555 chromosome, complete genome	100	2e-123	100	CP024704.1	-	-	-	-	-
OTU3	0.000171656	5.43372e-05	0.00133236	0.000263054	0.00301092	0.00100314	0.179543	0.000136017	0.0965087	0.000459942	2.05914e-05	0.000109598	6.06966e-05	0.000586572	0.000495756	0.0764393	0.000537951	0.0061983	0.040273	0.0268019	0.013966	0.000621526	0.0125404	0.0452799	0.0209648	0.074109	0.000916237	0.0314727	0.0127714	0.00211092	0.0166887	0.100524	0.107205	0.186632	0.071919	0.0398927	0.0342944	0.0327703	k__Bacteria; p__Fusobacteria; c__Fusobacteriia; o__Fusobacteriales; f__Leptotrichiaceae; g__Oceanivirga; s__uncultured bacterium	Oceanivirga salmonicida strain NCIMB703044T, isolate AVG2115T	100	1e-119	96	LT608347.1	-	-	-	-	-
OTU4	0.00106427	0.00326023	0.00601781	0.000105222	0.000669094	0.00436504	0.236928	0.000408052	0.0364964	0.0278984	0.00903962	0.0453736	0.00769632	0.00333089	0.0154368	0.0247111	0.0136971	0.00143851	0.0569115	0.0022377	0.00666608	0.0108528	0.0199828	0.0114934	0.0262406	0.0373665	0.0128394	0.0298125	0.0108181	0.00257583	0.0282401	0.0616504	0.140554	0.0652356	0.139016	0.0434229	0.0481557	0.0268955	k__Bacteria; p__Bacteroidetes; c__Bacteroidia; o__Bacteroidales; f__Porphyromonadaceae; g__Porphyromonas; s__uncultured bacterium	Porphyromonas sp. canine oral taxon 281 clone ZP022	100	4e-107	94	JN713448.1	Porphyromonas catoniae strain ATCC 51270	100	2e-99	92	NR_026230.1
OTU5	0.0174632	0.0313634	0.0907557	2.63054e-05	1.96792e-05	0.017921	0.00081205	0.00062568	0.0363908	0.053152	0.0380941	0.0238102	0.03172	0.287609	0.0618157	0.028768	0.0503709	0.0151467	0.00170167	0.00361572	0.00445863	0.0774876	0.000211831	0.0103815	0.000172787	0.0100388	0.0037855	0.0628596	0.000413192	0.0316639	0.0285519	0.00628767	0.00647899	0.000699099	0.00876633	0.00195449	0.00409589	0.00659384	k__Bacteria; p__Proteobacteria; c__Gammaproteobacteria; o__Cardiobacteriales; f__Cardiobacteriaceae; g__uncultured; s__uncultured bacterium	Cardiobacterium sp. feline oral taxon 346 strain 6950 16S ribosomal RNA gene, partial sequence	99	1e-94	91	KM461946.1	Suttonella indologenes gene for 16S ribosomal RNA, partial cds, strain: JCM 1478	99	2e-91	89	LC050182.1
OTU6	0.0070379	0.0388511	0.0897342	0.000315665	0.0045459	0.000921809	0.00068467	0.0344668	0.0321871	0.0855492	0.0379499	0.0213716	0.0294864	0.0512622	0.12764	0.0418265	0.031615	0.00786952	0.0954141	0.00487996	0.00570442	0.00288054	0.000621372	0.0127264	0.000391651	0.000451479	0.0313208	0.0829397	0.00026294	0.00584274	0.0015293	0.000952282	0.0144396	0.000657976	0.0148022	0.00159086	0.101055	0.00255492	k__Bacteria; p__Proteobacteria; c__Epsilonproteobacteria; o__Campylobacterales; f__Campylobacteraceae; g__Arcobacter; s__uncultured bacterium	Arcobacter venerupis strain CECT7836T 16S ribosomal RNA gene, partial sequence	100	6e-127	98	MG195902.1	-
OTU16	0.00956697	4.34698e-05	0.00515178	0.000184138	0.00202696	0.016213	0.0174511	0.000380849	0.0168499	0.00794837	6.17742e-05	5.4799e-05	0.0020394	0.00314235	0.045695	0.0291749	0.0428706	0.00395591	0.0104851	0.0151582	0.00959479	0.0344708	0.0225247	0.0384103	0.00306409	0.036198	7.23345e-05	0.0427508	0.0180114	0.00174654	0.00527089	0.00988807	0.0229778	0.00634673	0.01188	0.0165601	0.0164067	0.0469219	k__Bacteria; p__Bacteroidetes; c__Flavobacteriia; o__Flavobacteriales; f__Flavobacteriaceae; g__Maritimimonas; s__uncultured bacterium	Maritimimonas rapanae strain A31 16S ribosomal RNA gene, partial sequence	100	2e-91	90	NR_116269.1	-	-	-	-	-
OTU32	0.00477204	0.0190289	0.0188528	7.89162e-05	7.87169e-05	0.0013556	0.0137889	0.00293798	0.0124527	0.0187283	0.000226505	0.00652108	0.00103184	0.00203205	0.000940227	0.00900157	0.00369324	0.0025174	0.0135618	0.00835662	0.00913581	0.011295	0.00871334	0.0413277	0.00521817	0.011526	0.00523219	0.0143982	0.0376005	0.00733797	0.00889371	0.0101751	0.00537405	0.00589437	0.00221953	0.00419684	0.0305225	0.00260082	k__Bacteria; p__Proteobacteria; c__Epsilonproteobacteria; o__Campylobacterales; f__Campylobacteraceae; g__Campylobacter; s__uncultured bacterium	Campylobacter helveticus strain ATCC 51209, complete genome	100	3e-81	88	CP020478.1	-	-	-	-	-
OTU83	0.0003662	0.000119542	0.000155442	0.000157832	0.000826528	0.00138271	0.00012738	2.72035e-05	0.000369361	0.000158105	0.000164731	9.58983e-05	3.64179e-05	0.00186446	0.000153855	0.00027128	0.00136557	0.00647331	0.00115164	0.000467768	0.0136819	0.00267734	0.000169465	0.000649529	0.000253421	0.0015669	9.6446e-05	0.00208959	0.000619788	0.00109316	0.000876008	0.000221764	0.0136862	0.000397527	0.00586019	0.00109088	0.000809923	0.00087204	k__Bacteria; p__Proteobacteria; c__Betaproteobacteria; o__Burkholderiales; f__Burkholderiaceae; g__Ralstonia; s__uncultured bacterium	Ralstonia solanacearum strain T104 16S ribosomal RNA gene, partial sequence	100	6e-127	100	KY119348.1	-	-	-	-	-
OTU157	0.00323858	0.000293421	0.0138787	5.26108e-05	0.00167273	0.00246719	0.00735622	2.72035e-05	0.017272	0.00166729	0.0011943	0.00105488	0.00286488	0.0102441	0.0304035	0.0296682	0.00897965	0.00698102	0.00300801	0.0350573	0.0296149	0.0081396	0.173165	0.0759619	0.000529881	0.00199182	0.000446063	0.0212108	0.00246037	0.00159576	0.00126205	0.00585718	0.0182316	0.0111171	0.00769648	0.0411351	0.00437358	0.00186647	k__Bacteria; p__Proteobacteria; c__Gammaproteobacteria; o__Cardiobacteriales; f__Cardiobacteriaceae; g__uncultured; s__uncultured bacterium	Cardiobacterium sp. feline oral taxon 346 strain 6950 16S ribosomal RNA gene, partial sequence	99	2e-96	92	KM461946.1	Suttonella indologenes gene for 16S ribosomal RNA, partial cds, strain: JCM 1478	99	5e-93	91	LC050182.1
OTU244	8.01062e-05	2.17349e-05	8.88238e-05	0.000105222	7.87169e-05	0.000162672	9.55353e-05	0.000136017	0.000105532	4.31196e-05	6.17742e-05	0.000136998	0.000121393	0.000125694	6.83802e-05	4.93236e-05	5.17261e-05	0.000126928	6.87545e-05	0.000151709	0.00021856	0.000167334	8.47326e-05	8.80718e-05	5.75957e-05	6.6394e-05	0.000120557	5.72492e-05	7.51258e-05	0.00010052	1.48476e-05	0.00010436	7.53371e-05	8.2247e-05	9.58069e-05	9.09063e-05	4.62813e-05	0.000107093	k__Bacteria; p__Bacteroidetes; c__Bacteroidia; o__Bacteroidales; f__Bacteroidales S24-7 group; g__uncultured bacterium; s__uncultured bacterium	Uncultured Bacteroidales bacterium clone OTU1899 16S ribosomal RNA gene, partial sequence	100	5e-118	97	KT939738.1	Uncultured Barnesiella sp. clone GS48 16S ribosomal RNA gene, partial sequence	99	1e-128	100	KP055139.1
OTU266	0.00232308	0.00813971	0.0283126	0.00186768	0.000688773	0.00298232	0.000525444	0.000435256	0.0151614	0.00649668	0.00142081	0.0882264	0.00785413	0.00370797	0.0296001	0.00596816	0.00732442	0.0015866	0.0584241	0.00352723	0.00493946	0.0194586	0.00207595	0.0111961	0.10085	0.00545759	0.0347205	0.0052383	7.51258e-05	0.0022617	0.00406824	0.0215372	0.00552472	0.0183411	0.0107463	0.0222872	0.0602582	0.000107093	k__Bacteria; p__Fusobacteria; c__Fusobacteriia; o__Fusobacteriales; f__Fusobacteriaceae; g__Fusobacterium; s__uncultured bacterium	Fusobacterium russii strain 15_439_34918 16S ribosomal RNA gene, partial sequence	100	1e-123	99	KX603396.1	-	-	-	-	-
Table S5b: Relative abundance of the OTUs composing the core microbiome of the samples from D. delphis.																																								Blastn best hit					Blastn best hit with assigned species
OTU ID	S1	S2	S3	S4	S5	S6	S7	S8	S9	S10	S11	S12	S13	S14	S15	S16	S17	S18	S19	S20	S21	S22	S23	S24	S25	S26	S27	S28	S29	S30	S31	S32	S33	S34	S35	S36	S37	S38	Taxonomy	Hit	query cov (%)	evalue	ID (%)	Accesion no.	Hit	query cov	evalue	ID	Accesion no.
OTU0	0.000331869	2.17349e-05	0.0401927	0.00121005	0.00495917	0.0130409	0.122349	0.000435256	0.102137	0.00472878	0.00570381	0.105735	0.0175777	0.0949618	0.00303437	0.0599406	0.00219319	0.142371	0.246571	0.0383823	0.0564322	0.0100639	0.109023	0.188364	0.0403285	0.140211	0.0237498	0.131802	0.327417	0.0186214	0.224451	0.171293	0.0650159	0.139354	0.0401431	0.142753	0.284352	0.31219	k__Bacteria; p__Proteobacteria; c__Gammaproteobacteria; o__Pasteurellales; f__Pasteurellaceae; g__Phocoenobacter; s__uncultured bacterium	Phocoenobacter uteri strain M1063U/93 16S ribosomal RNA gene, partial sequence	100	9e-133	99	NR_027217.1	-	-	-	-	-
OTU2	0.00280372	6.52046e-05	0.00170986	0.00126266	0.000275509	0.000894697	0.172935	0.000680087	0.0362325	0.000114985	0.000308871	0.00246596	0.0010804	0.00100555	0.00530801	0.0109375	0.000982796	0.00382899	0.0202138	0.0100886	0.0116055	0.000705193	0.174309	0.025717	0.0363775	0.126507	0.00342383	0.0140404	0.143171	0.0242128	0.00476608	0.0703123	0.165491	0.0760922	0.114186	0.00992394	0.0319804	0.0482529	k__Bacteria; p__Fusobacteria; c__Fusobacteriia; o__Fusobacteriales; f__Fusobacteriaceae; g__Fusobacterium; s__uncultured bacterium	Fusobacterium periodonticum strain KCOM 2555 chromosome, complete genome	100	2e-123	100	CP024704.1	-	-	-	-	-
OTU3	0.000171656	5.43372e-05	0.00133236	0.000263054	0.00301092	0.00100314	0.179543	0.000136017	0.0965087	0.000459942	2.05914e-05	0.000109598	6.06966e-05	0.000586572	0.000495756	0.0764393	0.000537951	0.0061983	0.040273	0.0268019	0.013966	0.000621526	0.0125404	0.0452799	0.0209648	0.074109	0.000916237	0.0314727	0.0127714	0.00211092	0.0166887	0.100524	0.107205	0.186632	0.071919	0.0398927	0.0342944	0.0327703	k__Bacteria; p__Fusobacteria; c__Fusobacteriia; o__Fusobacteriales; f__Leptotrichiaceae; g__Oceanivirga; s__uncultured bacterium	Oceanivirga salmonicida strain NCIMB703044T, isolate AVG2115T	100	1e-119	96	LT608347.1	-	-	-	-	-
OTU4	0.00106427	0.00326023	0.00601781	0.000105222	0.000669094	0.00436504	0.236928	0.000408052	0.0364964	0.0278984	0.00903962	0.0453736	0.00769632	0.00333089	0.0154368	0.0247111	0.0136971	0.00143851	0.0569115	0.0022377	0.00666608	0.0108528	0.0199828	0.0114934	0.0262406	0.0373665	0.0128394	0.0298125	0.0108181	0.00257583	0.0282401	0.0616504	0.140554	0.0652356	0.139016	0.0434229	0.0481557	0.0268955	k__Bacteria; p__Bacteroidetes; c__Bacteroidia; o__Bacteroidales; f__Porphyromonadaceae; g__Porphyromonas; s__uncultured bacterium	Porphyromonas sp. canine oral taxon 281 clone ZP022	100	4e-107	94	JN713448.1	Porphyromonas catoniae strain ATCC 51270	100	2e-99	92	NR_026230.1
OTU5	0.0174632	0.0313634	0.0907557	2.63054e-05	1.96792e-05	0.017921	0.00081205	0.00062568	0.0363908	0.053152	0.0380941	0.0238102	0.03172	0.287609	0.0618157	0.028768	0.0503709	0.0151467	0.00170167	0.00361572	0.00445863	0.0774876	0.000211831	0.0103815	0.000172787	0.0100388	0.0037855	0.0628596	0.000413192	0.0316639	0.0285519	0.00628767	0.00647899	0.000699099	0.00876633	0.00195449	0.00409589	0.00659384	k__Bacteria; p__Proteobacteria; c__Gammaproteobacteria; o__Cardiobacteriales; f__Cardiobacteriaceae; g__uncultured; s__uncultured bacterium	Cardiobacterium sp. feline oral taxon 346 strain 6950 16S ribosomal RNA gene, partial sequence	99	1e-94	91	KM461946.1	Suttonella indologenes gene for 16S ribosomal RNA, partial cds, strain: JCM 1478	99	2e-91	89	LC050182.1
OTU6	0.0070379	0.0388511	0.0897342	0.000315665	0.0045459	0.000921809	0.00068467	0.0344668	0.0321871	0.0855492	0.0379499	0.0213716	0.0294864	0.0512622	0.12764	0.0418265	0.031615	0.00786952	0.0954141	0.00487996	0.00570442	0.00288054	0.000621372	0.0127264	0.000391651	0.000451479	0.0313208	0.0829397	0.00026294	0.00584274	0.0015293	0.000952282	0.0144396	0.000657976	0.0148022	0.00159086	0.101055	0.00255492	k__Bacteria; p__Proteobacteria; c__Epsilonproteobacteria; o__Campylobacterales; f__Campylobacteraceae; g__Arcobacter; s__uncultured bacterium	Arcobacter venerupis strain CECT7836T 16S ribosomal RNA gene, partial sequence	100	6e-127	98	MG195902.1	Arcobacter butzleri	LT906455.1
OTU7	1.14437e-05	3.26023e-05	4.44119e-05	0.0167302	0	0.00466327	0	0.000408052	0.00012312	2.87464e-05	0.0115106	0.000315094	6.06966e-05	0.000272337	0	0.000431582	0.00427258	0.299888	0.000670356	0.149054	0.183678	0.0766031	1.41221e-05	0.000704574	0.00617426	0.000305412	0.000554564	5.72492e-05	0.000169033	7.53901e-05	0.000608751	7.82697e-05	0.000301349	0.00190539	0.000495002	0.00149995	0.00034711	0.0610122	k__Bacteria; p__Proteobacteria; c__Gammaproteobacteria; o__Pasteurellales; f__Pasteurellaceae; g__Actinobacillus; s__uncultured bacterium	Actinobacillus delphinicola strain NCTC 12870	100	1e-130	100	NR_042865.1
OTU12	0.0402705	0.0447086	0.110008	2.63054e-05	0	0.000948921	9.55353e-05	0.00432535	0.0116964	0.0734039	0.000988386	0	0.00810906	0.000356133	0.0702606	0.0066217	0.000724165	4.23092e-05	0.000601602	0.00208599	0.00301613	0.00766151	1.41221e-05	0.0133539	2.30383e-05	0	0.000976515	0.00264777	0	0.0465408	0.0245728	9.13147e-05	0.00238568	0	0.000974036	0.000303021	0.000763641	0.00175938	k__Bacteria; p__Proteobacteria; c__Gammaproteobacteria; o__Pseudomonadales; f__Moraxellaceae; g__Psychrobacter; s__uncultured bacterium	Psychrobacter pulmonis strain NJES-19	100	1e-110	95	KR140220.1	Psychrobacter faecalis strain 88-11	100	1e-110	95	FJ607052.1
OTU13	0.0162158	0.00748767	0.0253814	0.000210443	0	0.0155894	4.77677e-05	0.00514146	0.00362325	0.0424728	0.00469484	0.0204537	0.00545055	0.00563528	0.022839	0.00642441	0.0292666	0.00325781	0.00309395	0.00108725	0.00301613	0.0423833	0.000127099	0.00664942	0.000552919	0.0918893	0.00414718	0.00571061	9.39073e-05	0.0012565	0.0208609	0.0233244	0.00673012	0.00127483	0.00849487	0.00251508	0.00576202	0.00310569	k__Bacteria; p__Bacteroidetes; c__Bacteroidia; o__Bacteroidales; f__Marinilabiaceae; g__Marinifilum; s__uncultured bacterium	Marinifilum albidiflavum strain FB208	100	1e-73	86	NR_152671.1
OTU16	0.00956697	4.34698e-05	0.00515178	0.000184138	0.00202696	0.016213	0.0174511	0.000380849	0.0168499	0.00794837	6.17742e-05	5.4799e-05	0.0020394	0.00314235	0.045695	0.0291749	0.0428706	0.00395591	0.0104851	0.0151582	0.00959479	0.0344708	0.0225247	0.0384103	0.00306409	0.036198	7.23345e-05	0.0427508	0.0180114	0.00174654	0.00527089	0.00988807	0.0229778	0.00634673	0.01188	0.0165601	0.0164067	0.0469219	k__Bacteria; p__Bacteroidetes; c__Flavobacteriia; o__Flavobacteriales; f__Flavobacteriaceae; g__Maritimimonas; s__uncultured bacterium	Maritimimonas rapanae strain A31 16S ribosomal RNA gene, partial sequence	100	2e-91	90	NR_116269.1
OTU21	0.00180811	0.000586842	0.000732796	0.00121005	0.00547083	0.0132578	0.000732437	0	0.00179404	0.000459942	0.000205914	0.000452092	0.000279204	0.00840054	0.000384638	0.000887826	0.00684854	0.0335512	0.00849118	0.00218713	0.0752503	0.0122871	0.00152519	0.0023339	0.00109432	0.00693153	0.000337561	0.00694146	0.00345579	0.00580504	0.00559754	0.00117405	0.0587379	0.00146674	0.0272251	0.00686343	0.00344796	0.00605838	k__Bacteria; p__Proteobacteria; c__Alphaproteobacteria; o__Sphingomonadales; f__Sphingomonadaceae; g__Sphingomonas; s__uncultured Sphingomonas sp.	Sphingomonas echinoides strain MT89	100	3e-130	100	MH725538.1
OTU32	0.00477204	0.0190289	0.0188528	7.89162e-05	7.87169e-05	0.0013556	0.0137889	0.00293798	0.0124527	0.0187283	0.000226505	0.00652108	0.00103184	0.00203205	0.000940227	0.00900157	0.00369324	0.0025174	0.0135618	0.00835662	0.00913581	0.011295	0.00871334	0.0413277	0.00521817	0.011526	0.00523219	0.0143982	0.0376005	0.00733797	0.00889371	0.0101751	0.00537405	0.00589437	0.00221953	0.00419684	0.0305225	0.00260082	k__Bacteria; p__Proteobacteria; c__Epsilonproteobacteria; o__Campylobacterales; f__Campylobacteraceae; g__Campylobacter; s__uncultured bacterium	Campylobacter helveticus strain ATCC 51209, complete genome	100	3e-81	88	CP020478.1
OTU38	0.00343312	0.018203	0.00317545	2.63054e-05	0	0.00122004	0.00068467	0.029815	0.00204028	0.000431196	0.0137139	0.0177412	0.00974787	0.000900807	0.00163258	0.0211722	0.0274045	0.00856762	0.00228609	0.0225414	0.00651309	0.0284109	0.00755532	0.014774	0.0261369	0.0106098	0.00819791	0.000171748	5.63444e-05	0.0247154	0.00080177	0.0193326	0.01228	0.00200134	0.00954875	0.022666	0.000647938	0.00405422	k__Bacteria; p__Firmicutes; c__Clostridia; o__Clostridiales; f__Family XII; g__Fusibacter; s__uncultured bacterium	Uncultured Fusibacter sp. clone PY11-05-130	100	5e-104	93	KF008852.1	Fusibacter paucivorans strain SEBR 4211	100	2e-92	90	NR_024886.1
OTU53	0.0106427	0.0132691	0.00162103	2.63054e-05	0	0.000379568	0.0042354	0.000924918	0.00759828	0.00508811	0.000679516	0.000712387	0.000594826	0.00020949	0.000282068	0.000332935	0.00021725	0.000719257	0.000171886	5.05695e-05	0.00043712	0.000968147	0.000240076	0.000385314	0.000840898	1.32788e-05	0.00127791	0	3.75629e-05	0.0845375	0.00580541	0.00614417	7.53371e-05	0.0010418	0.000558873	0.0013636	0.000138844	0	k__Bacteria; p__Proteobacteria; c__Gammaproteobacteria; o__Cardiobacteriales; f__Cardiobacteriaceae; g__Suttonella; s__uncultured bacterium	Suttonella ornithocola strain B6/99/2	100	4e-112	95	NR_042279.1
OTU67	0.00133892	0.00194527	0.000377501	2.63054e-05	0.000157434	0.00013556	7.96128e-05	0.000136017	0.00087943	0.0010205	0	0	0.00152955	0.00796062	0.0402845	0.00990172	0.00505881	0.000571175	0.00197669	0.00571436	0.00467719	0.00424311	0.00372823	0.0120438	0.000218864	0.000385085	1.20557e-05	0.0118792	0.0358914	0.00126907	0.00225683	2.60899e-05	0.00173275	0.000260449	0.00106984	0.0151965	0.00900171	0.000107093	k__Bacteria; p__Gracilibacteria; c__uncultured bacterium; o__uncultured bacterium; f__uncultured bacterium; g__uncultured bacterium; s__uncultured bacterium	Uncultured Gracilibacteria bacterium clone ERBIntfc_RS298	100	3e-95	92	KM018971.1
OTU83	0.0003662	0.000119542	0.000155442	0.000157832	0.000826528	0.00138271	0.00012738	2.72035e-05	0.000369361	0.000158105	0.000164731	9.58983e-05	3.64179e-05	0.00186446	0.000153855	0.00027128	0.00136557	0.00647331	0.00115164	0.000467768	0.0136819	0.00267734	0.000169465	0.000649529	0.000253421	0.0015669	9.6446e-05	0.00208959	0.000619788	0.00109316	0.000876008	0.000221764	0.0136862	0.000397527	0.00586019	0.00109088	0.000809923	0.00087204	k__Bacteria; p__Proteobacteria; c__Betaproteobacteria; o__Burkholderiales; f__Burkholderiaceae; g__Ralstonia; s__uncultured bacterium	Ralstonia solanacearum strain T104 16S ribosomal RNA gene, partial sequence	100	6e-127	100	KY119348.1	-	-	-	-	-
OTU157	0.00323858	0.000293421	0.0138787	5.26108e-05	0.00167273	0.00246719	0.00735622	2.72035e-05	0.017272	0.00166729	0.0011943	0.00105488	0.00286488	0.0102441	0.0304035	0.0296682	0.00897965	0.00698102	0.00300801	0.0350573	0.0296149	0.0081396	0.173165	0.0759619	0.000529881	0.00199182	0.000446063	0.0212108	0.00246037	0.00159576	0.00126205	0.00585718	0.0182316	0.0111171	0.00769648	0.0411351	0.00437358	0.00186647	k__Bacteria; p__Proteobacteria; c__Gammaproteobacteria; o__Cardiobacteriales; f__Cardiobacteriaceae; g__uncultured; s__uncultured bacterium	Cardiobacterium sp. feline oral taxon 346 strain 6950 16S ribosomal RNA gene, partial sequence	99	2e-96	92	KM461946.1	Suttonella indologenes gene for 16S ribosomal RNA, partial cds, strain: JCM 1478	99	5e-93	91	LC050182.1
OTU227	3.43312e-05	4.34698e-05	0.000133236	0.000157832	7.87169e-05	0.000162672	9.55353e-05	8.16104e-05	1.75886e-05	5.74927e-05	2.05914e-05	9.58983e-05	7.28359e-05	0.000188541	0.000111118	4.93236e-05	0.000134488	0.000211546	0.000189075	7.58543e-05	0.000240416	0.000179286	5.64884e-05	0.000165135	6.91149e-05	9.29516e-05	0.000144669	0.000100186	5.63444e-05	0.00010052	7.42379e-05	0.00010436	5.02248e-05	0.00012337	4.79034e-05	0.000151511	0	9.17936e-05	k__Bacteria; p__Bacteroidetes; c__Bacteroidia; o__Bacteroidales; f__Bacteroidales S24-7 group; g__uncultured bacterium; s__uncultured bacterium	Uncultured Porphyromonadaceae bacterium clone 4857	100	6e-127	100	KP106489.1
OTU244	8.01062e-05	2.17349e-05	8.88238e-05	0.000105222	7.87169e-05	0.000162672	9.55353e-05	0.000136017	0.000105532	4.31196e-05	6.17742e-05	0.000136998	0.000121393	0.000125694	6.83802e-05	4.93236e-05	5.17261e-05	0.000126928	6.87545e-05	0.000151709	0.00021856	0.000167334	8.47326e-05	8.80718e-05	5.75957e-05	6.6394e-05	0.000120557	5.72492e-05	7.51258e-05	0.00010052	1.48476e-05	0.00010436	7.53371e-05	8.2247e-05	9.58069e-05	9.09063e-05	4.62813e-05	0.000107093	k__Bacteria; p__Bacteroidetes; c__Bacteroidia; o__Bacteroidales; f__Bacteroidales S24-7 group; g__uncultured bacterium; s__uncultured bacterium	Uncultured Bacteroidales bacterium clone OTU1899 16S ribosomal RNA gene, partial sequence	100	5e-118	97	KT939738.1	Uncultured Barnesiella sp. clone GS48 16S ribosomal RNA gene, partial sequence	99	1e-128	100	KP055139.1
OTU266	0.00232308	0.00813971	0.0283126	0.00186768	0.000688773	0.00298232	0.000525444	0.000435256	0.0151614	0.00649668	0.00142081	0.0882264	0.00785413	0.00370797	0.0296001	0.00596816	0.00732442	0.0015866	0.0584241	0.00352723	0.00493946	0.0194586	0.00207595	0.0111961	0.10085	0.00545759	0.0347205	0.0052383	7.51258e-05	0.0022617	0.00406824	0.0215372	0.00552472	0.0183411	0.0107463	0.0222872	0.0602582	0.000107093	k__Bacteria; p__Fusobacteria; c__Fusobacteriia; o__Fusobacteriales; f__Fusobacteriaceae; g__Fusobacterium; s__uncultured bacterium	Fusobacterium russii strain 15_439_34918 16S ribosomal RNA gene, partial sequence	100	1e-123	99	KX603396.1	-	-	-	-	-
OTU383	0.00173945	0.0070421	0.023827	7.89162e-05	0	0.00254853	0.00948984	0.000952122	0.0571102	0.0559548	0.00294457	0.011453	0.0151256	0.0179533	0.0487721	0.00102347	0.0235871	0.00486556	0.00137509	0.000568907	0.00190147	0.0159684	2.82442e-05	0.00232289	0.0019237	0.00128804	0.00818585	0.000243309	0	0.000502601	0.0111802	0.0266378	0.0695362	0.000986964	0.0824418	0.00412109	0.002962	3.05979e-05	k__Bacteria; p__Bacteroidetes; c__Bacteroidia; o__Bacteroidales; f__Porphyromonadaceae; g__Porphyromonas; s__uncultured bacterium	Porphyromonas sp. canine oral taxon 290 clone ZR043	100	2e-110	95	JN713457.1	Porphyromonas pasteri strain KUFDS01	100	2e-100	93	NR_136788.1
Table S5c: Relative abundance of the OTUs composing the core microbiome of the samples from S. coeruleoalba.																																								Blastn best hit					Blastn best hit with assigned species
OTU ID	S1	S2	S3	S4	S5	S6	S7	S8	S9	S10	S11	S12	S13	S14	S15	S16	S17	S18	S19	S20	S21	S22	S23	S24	S25	S26	S27	S28	S29	S30	S31	S32	S33	S34	S35	S36	S37	S38	Taxonomy	Hit	query cov (%)	evalue	ID (%)	Accesion no.	Hit	query cov	evalue	ID	Accesion no.
OTU0	0.000331869	2.17349e-05	0.0401927	0.00121005	0.00495917	0.0130409	0.122349	0.000435256	0.102137	0.00472878	0.00570381	0.105735	0.0175777	0.0949618	0.00303437	0.0599406	0.00219319	0.142371	0.246571	0.0383823	0.0564322	0.0100639	0.109023	0.188364	0.0403285	0.140211	0.0237498	0.131802	0.327417	0.0186214	0.224451	0.171293	0.0650159	0.139354	0.0401431	0.142753	0.284352	0.31219	k__Bacteria; p__Proteobacteria; c__Gammaproteobacteria; o__Pasteurellales; f__Pasteurellaceae; g__Phocoenobacter; s__uncultured bacterium	Phocoenobacter uteri strain M1063U/93 16S ribosomal RNA gene, partial sequence	100	9e-133	99	NR_027217.1	-	-	-	-	-
OTU2	0.00280372	6.52046e-05	0.00170986	0.00126266	0.000275509	0.000894697	0.172935	0.000680087	0.0362325	0.000114985	0.000308871	0.00246596	0.0010804	0.00100555	0.00530801	0.0109375	0.000982796	0.00382899	0.0202138	0.0100886	0.0116055	0.000705193	0.174309	0.025717	0.0363775	0.126507	0.00342383	0.0140404	0.143171	0.0242128	0.00476608	0.0703123	0.165491	0.0760922	0.114186	0.00992394	0.0319804	0.0482529	k__Bacteria; p__Fusobacteria; c__Fusobacteriia; o__Fusobacteriales; f__Fusobacteriaceae; g__Fusobacterium; s__uncultured bacterium	Fusobacterium periodonticum strain KCOM 2555 chromosome, complete genome	100	2e-123	100	CP024704.1	-	-	-	-	-
OTU3	0.000171656	5.43372e-05	0.00133236	0.000263054	0.00301092	0.00100314	0.179543	0.000136017	0.0965087	0.000459942	2.05914e-05	0.000109598	6.06966e-05	0.000586572	0.000495756	0.0764393	0.000537951	0.0061983	0.040273	0.0268019	0.013966	0.000621526	0.0125404	0.0452799	0.0209648	0.074109	0.000916237	0.0314727	0.0127714	0.00211092	0.0166887	0.100524	0.107205	0.186632	0.071919	0.0398927	0.0342944	0.0327703	k__Bacteria; p__Fusobacteria; c__Fusobacteriia; o__Fusobacteriales; f__Leptotrichiaceae; g__Oceanivirga; s__uncultured bacterium	Oceanivirga salmonicida strain NCIMB703044T, isolate AVG2115T	100	1e-119	96	LT608347.1	-	-	-	-	-
OTU4	0.00106427	0.00326023	0.00601781	0.000105222	0.000669094	0.00436504	0.236928	0.000408052	0.0364964	0.0278984	0.00903962	0.0453736	0.00769632	0.00333089	0.0154368	0.0247111	0.0136971	0.00143851	0.0569115	0.0022377	0.00666608	0.0108528	0.0199828	0.0114934	0.0262406	0.0373665	0.0128394	0.0298125	0.0108181	0.00257583	0.0282401	0.0616504	0.140554	0.0652356	0.139016	0.0434229	0.0481557	0.0268955	k__Bacteria; p__Bacteroidetes; c__Bacteroidia; o__Bacteroidales; f__Porphyromonadaceae; g__Porphyromonas; s__uncultured bacterium	Porphyromonas sp. canine oral taxon 281 clone ZP022	100	4e-107	94	JN713448.1	Porphyromonas catoniae strain ATCC 51270	100	2e-99	92	NR_026230.1
OTU5	0.0174632	0.0313634	0.0907557	2.63054e-05	1.96792e-05	0.017921	0.00081205	0.00062568	0.0363908	0.053152	0.0380941	0.0238102	0.03172	0.287609	0.0618157	0.028768	0.0503709	0.0151467	0.00170167	0.00361572	0.00445863	0.0774876	0.000211831	0.0103815	0.000172787	0.0100388	0.0037855	0.0628596	0.000413192	0.0316639	0.0285519	0.00628767	0.00647899	0.000699099	0.00876633	0.00195449	0.00409589	0.00659384	k__Bacteria; p__Proteobacteria; c__Gammaproteobacteria; o__Cardiobacteriales; f__Cardiobacteriaceae; g__uncultured; s__uncultured bacterium	Cardiobacterium sp. feline oral taxon 346 strain 6950 16S ribosomal RNA gene, partial sequence	99	1e-94	91	KM461946.1	Suttonella indologenes gene for 16S ribosomal RNA, partial cds, strain: JCM 1478	99	2e-91	89	LC050182.1
OTU6	0.0070379	0.0388511	0.0897342	0.000315665	0.0045459	0.000921809	0.00068467	0.0344668	0.0321871	0.0855492	0.0379499	0.0213716	0.0294864	0.0512622	0.12764	0.0418265	0.031615	0.00786952	0.0954141	0.00487996	0.00570442	0.00288054	0.000621372	0.0127264	0.000391651	0.000451479	0.0313208	0.0829397	0.00026294	0.00584274	0.0015293	0.000952282	0.0144396	0.000657976	0.0148022	0.00159086	0.101055	0.00255492	k__Bacteria; p__Proteobacteria; c__Epsilonproteobacteria; o__Campylobacterales; f__Campylobacteraceae; g__Arcobacter; s__uncultured bacterium	Arcobacter venerupis strain CECT7836T 16S ribosomal RNA gene, partial sequence	100	6e-127	98	MG195902.1	Arcobacter butzleri	LT906455.1
OTU9	0.0233567	0.0307331	0.00564031	0.000157832	0.000137755	0.00460904	0.000143303	0.0551687	0.0199982	0.0956679	0.0531464	0.148725	0.124307	0.00284906	0.000333353	0	0.000744856	0.000719257	0.000309395	0	0.000939809	0.00201996	0	0.000264215	0.000115191	0.00228395	0.000530453	0.0225132	0	0.00172141	0.000282104	7.82697e-05	0.000401798	2.74157e-05	0.000175646	3.03021e-05	2.31406e-05	1.52989e-05	k__Bacteria; p__Proteobacteria; c__Deltaproteobacteria; o__Desulfobacterales; f__Desulfobulbaceae; g__Desulforhopalus; s__uncultured bacterium	Desulforhopalus singaporensis strain S'pore T1	100	6e-117	96	NR_028742.1
OTU13	0.0162158	0.00748767	0.0253814	0.000210443	0	0.0155894	4.77677e-05	0.00514146	0.00362325	0.0424728	0.00469484	0.0204537	0.00545055	0.00563528	0.022839	0.00642441	0.0292666	0.00325781	0.00309395	0.00108725	0.00301613	0.0423833	0.000127099	0.00664942	0.000552919	0.0918893	0.00414718	0.00571061	9.39073e-05	0.0012565	0.0208609	0.0233244	0.00673012	0.00127483	0.00849487	0.00251508	0.00576202	0.00310569	k__Bacteria; p__Bacteroidetes; c__Bacteroidia; o__Bacteroidales; f__Marinilabiaceae; g__Marinifilum; s__uncultured bacterium	Marinifilum albidiflavum strain FB208	100	1e-73	86	NR_152671.1
OTU16	0.00956697	4.34698e-05	0.00515178	0.000184138	0.00202696	0.016213	0.0174511	0.000380849	0.0168499	0.00794837	6.17742e-05	5.4799e-05	0.0020394	0.00314235	0.045695	0.0291749	0.0428706	0.00395591	0.0104851	0.0151582	0.00959479	0.0344708	0.0225247	0.0384103	0.00306409	0.036198	7.23345e-05	0.0427508	0.0180114	0.00174654	0.00527089	0.00988807	0.0229778	0.00634673	0.01188	0.0165601	0.0164067	0.0469219	k__Bacteria; p__Bacteroidetes; c__Flavobacteriia; o__Flavobacteriales; f__Flavobacteriaceae; g__Maritimimonas; s__uncultured bacterium	Maritimimonas rapanae strain A31 16S ribosomal RNA gene, partial sequence	100	2e-91	90	NR_116269.1
OTU21	0.00180811	0.000586842	0.000732796	0.00121005	0.00547083	0.0132578	0.000732437	0	0.00179404	0.000459942	0.000205914	0.000452092	0.000279204	0.00840054	0.000384638	0.000887826	0.00684854	0.0335512	0.00849118	0.00218713	0.0752503	0.0122871	0.00152519	0.0023339	0.00109432	0.00693153	0.000337561	0.00694146	0.00345579	0.00580504	0.00559754	0.00117405	0.0587379	0.00146674	0.0272251	0.00686343	0.00344796	0.00605838	k__Bacteria; p__Proteobacteria; c__Alphaproteobacteria; o__Sphingomonadales; f__Sphingomonadaceae; g__Sphingomonas; s__uncultured Sphingomonas sp.	Sphingomonas echinoides strain MT89	100	3e-130	100	MH725538.1
OTU22	3.43312e-05	0	4.44119e-05	0.00323556	1.96792e-05	0.00596465	0.000907586	5.4407e-05	0.000105532	1.43732e-05	0.00109134	0.040702	0.000546269	0.000146643	8.54752e-06	0.00484605	5.17261e-05	0.000655793	0.000326584	0.00518338	0.0063601	0.00266539	0.000183587	0.0286564	0.0106782	0.00298773	2.41115e-05	4.29369e-05	9.39073e-05	1.2565e-05	0.0422414	0.078048	0.00128073	0.00552426	0.00309775	0.000333323	0.000439672	0.00748118	k__Bacteria; p__Proteobacteria; c__Gammaproteobacteria; o__Pasteurellales; f__Pasteurellaceae; g__Actinobacillus; s__uncultured bacterium	Actinobacillus scotiae strain M2000/95/1	100	5e-129	99	NR_027207.1
OTU26	0.000743843	0.000575974	0.0310217	0	1.96792e-05	0.00184362	3.18451e-05	0.000924918	0.00731686	0.00274528	0	0.00142477	0.000279204	0.0121295	0.0113597	0.0526653	0.0312943	0.00552136	0.000687545	0.0058155	0.00395594	0.021347	2.82442e-05	0.0195079	0.000598996	0.00201838	0.00130202	0.0243452	0.000206596	0.00497575	0.0197621	0.00204806	0.00539916	0.000452358	0.00608374	0.00225751	0.000809923	0.00605838	k__Bacteria; p__Bacteroidetes; c__Flavobacteriia; o__Flavobacteriales; f__Flavobacteriaceae; g__Tenacibaculum; s__uncultured bacterium	Tenacibaculum crassostreae strain JO-1	100	6e-117	98	NR_044498.1
OTU32	0.00477204	0.0190289	0.0188528	7.89162e-05	7.87169e-05	0.0013556	0.0137889	0.00293798	0.0124527	0.0187283	0.000226505	0.00652108	0.00103184	0.00203205	0.000940227	0.00900157	0.00369324	0.0025174	0.0135618	0.00835662	0.00913581	0.011295	0.00871334	0.0413277	0.00521817	0.011526	0.00523219	0.0143982	0.0376005	0.00733797	0.00889371	0.0101751	0.00537405	0.00589437	0.00221953	0.00419684	0.0305225	0.00260082	k__Bacteria; p__Proteobacteria; c__Epsilonproteobacteria; o__Campylobacterales; f__Campylobacteraceae; g__Campylobacter; s__uncultured bacterium	Campylobacter helveticus strain ATCC 51209, complete genome	100	3e-81	88	CP020478.1
OTU33	0.000698068	0.00303202	0.00135456	2.63054e-05	1.96792e-05	0.000162672	3.18451e-05	0	0.00490722	0.0696668	0	0.00642519	0.0011411	0.00515345	0.00820562	0	0.00153109	0.00325781	0.00240641	6.32119e-05	0.0021856	0.0220403	1.41221e-05	1.1009e-05	2.30383e-05	6.6394e-05	0.0024232	0.00240447	0.000150252	0.00160832	0.0434144	0.00279162	0.000175787	0.00324876	0.000574841	0.00013636	0.00219836	1.52989e-05	k__Bacteria; p__Firmicutes; c__Clostridia; o__Clostridiales; f__Lachnospiraceae; g__uncultured; s__uncultured bacterium	Uncultured Clostridium sp. clone CK-24	100	1e-93	92	MH045972.1
OTU38	0.00343312	0.018203	0.00317545	2.63054e-05	0	0.00122004	0.00068467	0.029815	0.00204028	0.000431196	0.0137139	0.0177412	0.00974787	0.000900807	0.00163258	0.0211722	0.0274045	0.00856762	0.00228609	0.0225414	0.00651309	0.0284109	0.00755532	0.014774	0.0261369	0.0106098	0.00819791	0.000171748	5.63444e-05	0.0247154	0.00080177	0.0193326	0.01228	0.00200134	0.00954875	0.022666	0.000647938	0.00405422	k__Bacteria; p__Firmicutes; c__Clostridia; o__Clostridiales; f__Family XII; g__Fusibacter; s__uncultured bacterium	Uncultured Fusibacter sp. clone PY11-05-130	100	5e-104	93	KF008852.1	Fusibacter paucivorans strain SEBR 4211	100	2e-92	90	NR_024886.1
OTU39	0.00152202	0.00819405	0.00233162	0	0	0.00013556	0.000143303	0.0104189	0.0115381	0.00950068	0.00737172	0.00338384	0.00225791	0.000146643	0.00737651	0.00109745	0.00997279	0.00279241	0.00106569	0.000101139	0.000874241	0.00986075	9.88547e-05	0.00153025	0.00271852	7.96728e-05	0.0141896	0.0110491	5.63444e-05	0.00530244	0.0228207	0.0114013	0.0026368	0.00124741	0.0121675	0.000439381	0.00106447	0.00029068	k__Bacteria; p__Firmicutes; c__Clostridia; o__Clostridiales; f__Peptostreptococcaceae; g__[Eubacterium] yurii group; s__uncultured bacterium	Peptoanaerobacter stomatis strain ACC19a	100	1e-103	94	NR_146702.1
OTU42	0.00027465	0	0.000555148	0	0.000216472	0.00013556	0.0608082	0.000136017	0.00145985	2.87464e-05	2.05914e-05	0.000164397	0.000254926	2.0949e-05	2.56426e-05	0.000900157	0.000113797	4.23092e-05	0.00149541	0.000164351	0.000524544	0.000537859	0.00508396	6.60538e-05	0.000771783	0.0298906	0.000409895	0.0054673	0.0327736	0.00231196	0.000193019	0.000717472	0.0103212	0.000493482	0.00498196	0.00590891	0.00034711	0.000305979	k__Bacteria; p__Firmicutes; c__Clostridia; o__Clostridiales; f__Family XIII; g__uncultured; s__uncultured bacterium	Uncultured Anaerovorax sp. clone SH10-8	100	3e-105	95	JN167623.1
OTU45	1.14437e-05	0.00042383	0.00104368	0.00512955	0.00135787	0	0.000143303	0.000190424	0.00075631	5.74927e-05	0.00230624	4.10993e-05	0.000194229	0.00599141	0.0317968	0.000505567	8.27618e-05	0.000253855	0.000360961	0.000935536	0.000786816	0.000609574	0	0.00230088	0.0037322	0.000132788	0	0.000100186	0.000375629	0.000590556	0.0197324	0.00256986	0.000401798	0.00019191	0.00121355	0.017954	0.000532235	0.0133254	k__Bacteria; p__Fusobacteria; c__Fusobacteriia; o__Fusobacteriales; f__Leptotrichiaceae; g__uncultured; s__uncultured eubacterium E1-K7	Oceanivirga salmonicida strain NCIMB703044T, isolate AVG2115T	100	6e-127	100	LT608347.1
OTU48	0	0.000195614	0.000199853	0	0	0.000704913	0.00012738	0.000163221	0.0061736	0.00232846	0	1.36998e-05	0.00222149	0.000188541	0.00829109	0.0105553	0.000372428	0.000253855	0.000859431	0.00370422	0.0014425	0.000920337	0.00111565	0.00555953	0.00109432	0.0017528	0	0.00784314	0.0104237	0.000402081	0.000267257	0.00010436	0.0162226	0.000411235	0.0340593	0.000454532	0.00120331	0.00102503	k__Bacteria; p__SR1 (Absconditabacteria); c__uncultured bacterium; o__uncultured bacterium; f__uncultured bacterium; g__uncultured bacterium; s__uncultured bacterium	Uncultured candidate division SR1 bacterium clone ZSR1-144	99	2e-86	90	FJ479977.1
OTU67	0.00133892	0.00194527	0.000377501	2.63054e-05	0.000157434	0.00013556	7.96128e-05	0.000136017	0.00087943	0.0010205	0	0	0.00152955	0.00796062	0.0402845	0.00990172	0.00505881	0.000571175	0.00197669	0.00571436	0.00467719	0.00424311	0.00372823	0.0120438	0.000218864	0.000385085	1.20557e-05	0.0118792	0.0358914	0.00126907	0.00225683	2.60899e-05	0.00173275	0.000260449	0.00106984	0.0151965	0.00900171	0.000107093	k__Bacteria; p__Gracilibacteria; c__uncultured bacterium; o__uncultured bacterium; f__uncultured bacterium; g__uncultured bacterium; s__uncultured bacterium	Uncultured Gracilibacteria bacterium clone ERBIntfc_RS298	100	3e-95	92	KM018971.1
OTU75	0.0106312	0.00402095	0	5.26108e-05	0	2.7112e-05	6.36902e-05	0.00775299	0.00397502	0.00832207	0.00160613	0.00237006	0.0115809	0	8.54752e-05	0.000345266	0.000837963	0.000401938	0.000240641	7.58543e-05	0.00292871	0.00184067	2.82442e-05	0.000770628	0.000126711	1.32788e-05	0.000988571	0.00246171	9.39073e-05	0.00340512	0.000193019	0.000365259	0.000376686	5.48313e-05	9.58069e-05	4.54532e-05	2.31406e-05	4.58968e-05	k__Bacteria; p__Spirochaetae; c__Spirochaetes; o__Spirochaetales; f__Spirochaetaceae; g__Treponema 2; s__uncultured bacterium	Treponema sp. canine oral taxon 199 clone PY071	100	1e-103	94	JN713366.1	Treponema medium strain OMZ 805	100	3e-100	93	KT192148.1
OTU79	0.0001831	0	2.22059e-05	0	0	0	0.00124196	0	0.00963855	0.00895449	0	0	4.85572e-05	0.000104745	0.00485499	0.00366228	0.000362083	8.46185e-05	0.000275018	0.000227563	0.000240416	0.000191239	0.00307862	0.000891727	0.00367461	0.00565677	0.000144669	0	0.005672	0.000703641	0.00234592	0.000156539	0.00419377	0.000287864	0.00483825	0.00113633	0.000231406	1.52989e-05	k__Bacteria; p__Bacteroidetes; c__Bacteroidia; o__Bacteroidales; f__Porphyromonadaceae; g__Porphyromonas; s__uncultured bacterium	Porphyromonas sp. canine oral taxon 181 clone QC023	100	2e-110	95	JN713347.1	Porphyromonas circumdentaria clone TE136	100	2e-95	92	KM462038.1
OTU83	0.0003662	0.000119542	0.000155442	0.000157832	0.000826528	0.00138271	0.00012738	2.72035e-05	0.000369361	0.000158105	0.000164731	9.58983e-05	3.64179e-05	0.00186446	0.000153855	0.00027128	0.00136557	0.00647331	0.00115164	0.000467768	0.0136819	0.00267734	0.000169465	0.000649529	0.000253421	0.0015669	9.6446e-05	0.00208959	0.000619788	0.00109316	0.000876008	0.000221764	0.0136862	0.000397527	0.00586019	0.00109088	0.000809923	0.00087204	k__Bacteria; p__Proteobacteria; c__Betaproteobacteria; o__Burkholderiales; f__Burkholderiaceae; g__Ralstonia; s__uncultured bacterium	Ralstonia solanacearum strain T104 16S ribosomal RNA gene, partial sequence	100	6e-127	100	KY119348.1
OTU114	0.0014648	0.000652046	0.00117691	0	0	0	4.77677e-05	0.00206746	0.000791487	0.00212723	0.00708344	0.00894594	0.0237324	0.000188541	0.000435924	0.000838502	0.00197594	0.000190392	0.000721922	1.26424e-05	0.00076496	0.000872527	0.000466029	0.000220179	0.000161268	0	4.8223e-05	1.43123e-05	0.000319285	6.28251e-05	7.42379e-05	0.00013045	0.000276236	1.37078e-05	0.000175646	0	0.000647938	3.05979e-05	k__Bacteria; p__Bacteroidetes; c__Bacteroidia; o__Bacteroidales; f__Porphyromonadaceae; g__Microbacter; s__uncultured bacterium	Microbacter margulisiae strain ADRI	100	2e-75	86	NR_126216.2	Uncultured bacterium clone DolOr_36444	100	3e-125	99	JQ215535.1
OTU157	0.00323858	0.000293421	0.0138787	5.26108e-05	0.00167273	0.00246719	0.00735622	2.72035e-05	0.017272	0.00166729	0.0011943	0.00105488	0.00286488	0.0102441	0.0304035	0.0296682	0.00897965	0.00698102	0.00300801	0.0350573	0.0296149	0.0081396	0.173165	0.0759619	0.000529881	0.00199182	0.000446063	0.0212108	0.00246037	0.00159576	0.00126205	0.00585718	0.0182316	0.0111171	0.00769648	0.0411351	0.00437358	0.00186647	k__Bacteria; p__Proteobacteria; c__Gammaproteobacteria; o__Cardiobacteriales; f__Cardiobacteriaceae; g__uncultured; s__uncultured bacterium	Cardiobacterium sp. feline oral taxon 346 strain 6950 16S ribosomal RNA gene, partial sequence	99	2e-96	92	KM461946.1	Suttonella indologenes gene for 16S ribosomal RNA, partial cds, strain: JCM 1478	99	5e-93	91	LC050182.1
OTU176	0.0316992	4.34698e-05	0.00517398	0	0	0.0163757	1.59226e-05	0.00620239	0.000914607	0.010823	0.000617742	0.00675398	0.00403025	0.0011103	0.0290616	0.00256483	0.00410705	0.000211546	0.00374712	7.58543e-05	0.000524544	0.00135062	0	0.00150823	5.75957e-05	1.32788e-05	0.000313449	0	0	0.0012942	0.00175202	0.00148712	0.000351573	1.37078e-05	0.000319356	6.06042e-05	0.00428102	0.000260082	k__Bacteria; p__Proteobacteria; c__Epsilonproteobacteria; o__Campylobacterales; f__Campylobacteraceae; g__Arcobacter; s__uncultured bacterium	Uncultured Arcobacter isolate GO35	100	3e-123	98	LC133148.1
OTU244	8.01062e-05	2.17349e-05	8.88238e-05	0.000105222	7.87169e-05	0.000162672	9.55353e-05	0.000136017	0.000105532	4.31196e-05	6.17742e-05	0.000136998	0.000121393	0.000125694	6.83802e-05	4.93236e-05	5.17261e-05	0.000126928	6.87545e-05	0.000151709	0.00021856	0.000167334	8.47326e-05	8.80718e-05	5.75957e-05	6.6394e-05	0.000120557	5.72492e-05	7.51258e-05	0.00010052	1.48476e-05	0.00010436	7.53371e-05	8.2247e-05	9.58069e-05	9.09063e-05	4.62813e-05	0.000107093	k__Bacteria; p__Bacteroidetes; c__Bacteroidia; o__Bacteroidales; f__Bacteroidales S24-7 group; g__uncultured bacterium; s__uncultured bacterium	Uncultured Bacteroidales bacterium clone OTU1899 16S ribosomal RNA gene, partial sequence	100	5e-118	97	KT939738.1	Uncultured Barnesiella sp. clone GS48 16S ribosomal RNA gene, partial sequence	99	1e-128	100	KP055139.1
OTU266	0.00232308	0.00813971	0.0283126	0.00186768	0.000688773	0.00298232	0.000525444	0.000435256	0.0151614	0.00649668	0.00142081	0.0882264	0.00785413	0.00370797	0.0296001	0.00596816	0.00732442	0.0015866	0.0584241	0.00352723	0.00493946	0.0194586	0.00207595	0.0111961	0.10085	0.00545759	0.0347205	0.0052383	7.51258e-05	0.0022617	0.00406824	0.0215372	0.00552472	0.0183411	0.0107463	0.0222872	0.0602582	0.000107093	k__Bacteria; p__Fusobacteria; c__Fusobacteriia; o__Fusobacteriales; f__Fusobacteriaceae; g__Fusobacterium; s__uncultured bacterium	Fusobacterium russii strain 15_439_34918 16S ribosomal RNA gene, partial sequence	100	1e-123	99	KX603396.1	-	-	-	-	-
OTU293	2.28875e-05	2.17349e-05	4.44119e-05	0.000131527	3.93585e-05	0.000216896	1.59226e-05	8.16104e-05	3.51772e-05	2.87464e-05	0	9.58983e-05	6.06966e-05	0	8.54752e-05	1.23309e-05	9.3107e-05	6.34639e-05	0.00012032	7.58543e-05	0.000174848	8.3667e-05	7.06105e-05	0.000121099	6.91149e-05	7.96728e-05	9.6446e-05	2.86246e-05	3.75629e-05	5.02601e-05	1.48476e-05	5.21798e-05	7.53371e-05	9.59548e-05	3.19356e-05	3.03021e-05	4.62813e-05	9.17936e-05	k__Bacteria; p__Bacteroidetes; c__Bacteroidia; o__Bacteroidales; f__Bacteroidales S24-7 group; g__uncultured bacterium; s__uncultured bacterium	Uncultured Barnesiella sp. clone OTU_233	100	3e-110	96	MG052421.1
OTU383	0.00173945	0.0070421	0.023827	7.89162e-05	0	0.00254853	0.00948984	0.000952122	0.0571102	0.0559548	0.00294457	0.011453	0.0151256	0.0179533	0.0487721	0.00102347	0.0235871	0.00486556	0.00137509	0.000568907	0.00190147	0.0159684	2.82442e-05	0.00232289	0.0019237	0.00128804	0.00818585	0.000243309	0	0.000502601	0.0111802	0.0266378	0.0695362	0.000986964	0.0824418	0.00412109	0.002962	3.05979e-05	k__Bacteria; p__Bacteroidetes; c__Bacteroidia; o__Bacteroidales; f__Porphyromonadaceae; g__Porphyromonas; s__uncultured bacterium	Porphyromonas sp. canine oral taxon 290 clone ZR043	100	2e-110	95	JN713457.1	Porphyromonas pasteri strain KUFDS01	100	2e-100	93	NR_136788.1
OTU612	0.000778174	0.000336891	0.00011103	0	0.000472301	0.000162672	3.18451e-05	0.00214908	7.03544e-05	2.87464e-05	0.0114694	0.000958983	0.00310766	0.00504871	0.000119665	0.0069793	0.015104	0.000211546	0.000154698	3.79272e-05	0.00246973	0.00393235	2.82442e-05	0.000572467	2.30383e-05	0.00524513	0.000542509	0	1.87815e-05	0.00502601	1.48476e-05	2.60899e-05	0.00125562	2.74157e-05	0.00182033	3.03021e-05	0.000185125	1.52989e-05	k__Bacteria; p__Bacteroidetes; c__Flavobacteriia; o__Flavobacteriales; f__Flavobacteriaceae; g__Tenacibaculum; s__uncultured bacterium	Tenacibaculum crassostreae strain JO-1	100	3e-125	99	NR_044498.1
OTU624	0.00191111	0.00188007	0.00131015	0	0	0	9.55353e-05	0.0147171	0.00629672	0.00225659	0.000123548	0.00275365	0.0218629	0.000712266	0.00806886	0.000739855	0.00357945	0.00215777	0.000429716	0.000139066	0.00177034	0.0349967	1.41221e-05	0.000770628	0.00554071	0.0395708	0.00226648	0.0590525	5.63444e-05	0.00576735	0.0217814	0.00693991	0.00110494	0.000548313	0.000846294	0.000954517	0.000231406	0.000321278	k__Bacteria; p__Firmicutes; c__Clostridia; o__Clostridiales; f__Family XII; g__Fusibacter; s__uncultured bacterium	Fusibacter paucivorans strain SEBR 4211	100	1e-100	92	NR_024886.1
OTU633	8.01062e-05	0.000141277	0.000732796	0	0	0	0.00012738	0.00179543	0.000299006	0.000158105	0.000370645	0.000136998	2.42786e-05	4.1898e-05	2.56426e-05	6.16546e-05	0.000113797	4.23092e-05	0.000275018	0.000341344	0.000196704	5.97621e-05	0.000141221	0.000990808	9.21532e-05	0	0.000349617	0.000572492	0.00120201	0.000238735	0.000549361	0.000339169	5.02248e-05	0.00012337	0	0.000242417	0.000763641	0.000107093	k__Bacteria; p__Proteobacteria; c__Epsilonproteobacteria; o__Campylobacterales; f__Campylobacteraceae; g__Campylobacter; s__uncultured bacterium	Campylobacter jejuni subsp. jejuni strain 14980A	100	1e-74	87	CP017029.1	Campylobacter lari CCUG 22395	100	1e-74	87	CP007776.2
OTU665	0.000240319	0.000228216	0.00286457	0	0	0.000189784	1.59226e-05	0	0.000914607	0.00172478	0.000679516	0.000136998	0.000509851	0.000879858	0.0030942	0.000246618	0.00069313	0.000296165	0.000103132	0.00026549	8.74241e-05	0.00142234	1.41221e-05	0.000385314	0	0.000597546	0.00016878	0.000815801	1.87815e-05	0.00141985	0.00127689	0.000286989	0.000175787	2.74157e-05	0.000159678	9.09063e-05	0.00037025	0.000413071	k__Bacteria; p__Proteobacteria; c__Gammaproteobacteria; o__Cardiobacteriales; f__Cardiobacteriaceae; g__uncultured; s__uncultured bacterium	Cardiobacterium sp. feline oral taxon 346 strain 6950	100	3e-90	91	KM461946.1
OTU672	0	0	0	0	0	5.42241e-05	0.0375931	0	0.00939231	0.000273091	0	0	1.21393e-05	0	3.41901e-05	0.00133174	6.20713e-05	0.00245394	0.00823335	0.00151709	0.0012895	1.19524e-05	0.024516	0.00142016	0.000299498	5.31152e-05	0	0	0	2.513e-05	0.000252409	0.000195674	0.00195877	0.00911571	0.000766455	0.0064695	0.0164067	0.0360749	k__Bacteria; p__Bacteroidetes; c__Bacteroidia; o__Bacteroidales; f__Marinilabiaceae; g__Marinifilum; s__uncultured bacterium	Marinifilum albidiflavum strain FB208	100	6e-72	85	NR_152671.1
OTU684	3.43312e-05	0	0.000444119	0	0	2.7112e-05	0.000429909	0	0.000773899	5.74927e-05	4.11828e-05	0.000726087	0.000327761	0.000607521	9.40227e-05	0.000443913	5.17261e-05	0.000507711	0.00125477	0.00053098	0.000174848	0.000155382	0.000579006	0.000726592	0.000714187	0.000810007	0.00016878	0.00130242	0.000920291	0.000188475	0.00145506	0.000887057	0.000502248	0.000767639	0.00036726	0.000681798	0.00240663	0.00111682	k__Bacteria; p__Proteobacteria; c__Gammaproteobacteria; o__Pasteurellales; f__Pasteurellaceae; g__Phocoenobacter; s__uncultured bacterium	Phocoenobacter uteri strain M1063U/93	100	9e-123	97	NR_027217.1
OTU1037	0	0	0	0	0	2.7112e-05	1.59226e-05	0	1.75886e-05	1.43732e-05	0	0	0	4.1898e-05	0.00017095	0.000690531	0.000165524	0	3.43773e-05	7.58543e-05	4.3712e-05	7.17146e-05	0.000141221	0.000396323	0	9.29516e-05	0	0.000243309	1.87815e-05	1.2565e-05	1.48476e-05	2.60899e-05	5.02248e-05	4.11235e-05	3.19356e-05	3.03021e-05	6.94219e-05	0.00029068	k__Bacteria; p__Bacteroidetes; c__Flavobacteriia; o__Flavobacteriales; f__Flavobacteriaceae; g__Maritimimonas; s__uncultured bacterium	Tenacibaculum crassostreae strain JO-1	100	1e-103	94	NR_044498.1
OTU1227	0.00210565	0.00404269	0	5.26108e-05	0	0	0.000254761	0.00334603	0.00450268	0.00390951	0.000102957	0.00119188	0.00418806	0	0.000854752	0.00154136	0.0109349	0	0	0.00198485	0.00120208	0.00308373	0.00218893	0.00323664	0.000299498	0	7.23345e-05	1.43123e-05	0.000112689	6.28251e-05	5.93904e-05	1.3045e-05	0.00042691	0.000178202	0.00106984	0.00271204	0.000138844	3.05979e-05	k__Bacteria; p__SR1 (Absconditabacteria); c__uncultured bacterium; o__uncultured bacterium; f__uncultured bacterium; g__uncultured bacterium; s__uncultured bacterium	Uncultured organism clone SBZP_907	99	1e-69	86	JN535302.1
OTU1242	0.00181956	0.00104327	0.00059956	0	0	0	0.00189478	0.00242111	0.00824905	0.000201225	0.000267688	0.000273995	0.000473433	0.000146643	0.000974417	0.00170167	0.00129315	0.00353282	0.000240641	1.26424e-05	0.00032784	0.00166139	2.82442e-05	0.00127704	0.00305257	0.00155362	0.000470174	0.0272506	1.87815e-05	0.00153293	0.0196285	0.00487881	0.00215966	6.85392e-05	0.00776036	0.00013636	0.00108761	0.000596659	k__Bacteria; p__Firmicutes; c__Clostridia; o__Clostridiales; f__Lachnospiraceae; g__uncultured; s__uncultured bacterium	Uncultured Clostridium sp. clone Bv_87	100	3e-95	92	KX057098.1
Table S5d: Relative abundance of the OTUs composing the core microbiome of the samples from P. phocoena.																																								Blastn best hit					Blastn best hit with assigned species
OTU ID	S1	S2	S3	S4	S5	S6	S7	S8	S9	S10	S11	S12	S13	S14	S15	S16	S17	S18	S19	S20	S21	S22	S23	S24	S25	S26	S27	S28	S29	S30	S31	S32	S33	S34	S35	S36	S37	S38	Taxonomy	Hit	query cov (%)	evalue	ID (%)	Accesion no.	Hit	query cov	evalue	ID	Accesion no.
OTU0	0.000331869	2.17349e-05	0.0401927	0.00121005	0.00495917	0.0130409	0.122349	0.000435256	0.102137	0.00472878	0.00570381	0.105735	0.0175777	0.0949618	0.00303437	0.0599406	0.00219319	0.142371	0.246571	0.0383823	0.0564322	0.0100639	0.109023	0.188364	0.0403285	0.140211	0.0237498	0.131802	0.327417	0.0186214	0.224451	0.171293	0.0650159	0.139354	0.0401431	0.142753	0.284352	0.31219	k__Bacteria; p__Proteobacteria; c__Gammaproteobacteria; o__Pasteurellales; f__Pasteurellaceae; g__Phocoenobacter; s__uncultured bacterium	Phocoenobacter uteri strain M1063U/93 16S ribosomal RNA gene, partial sequence	100	9e-133	99	NR_027217.1	-	-	-	-	-
OTU2	0.00280372	6.52046e-05	0.00170986	0.00126266	0.000275509	0.000894697	0.172935	0.000680087	0.0362325	0.000114985	0.000308871	0.00246596	0.0010804	0.00100555	0.00530801	0.0109375	0.000982796	0.00382899	0.0202138	0.0100886	0.0116055	0.000705193	0.174309	0.025717	0.0363775	0.126507	0.00342383	0.0140404	0.143171	0.0242128	0.00476608	0.0703123	0.165491	0.0760922	0.114186	0.00992394	0.0319804	0.0482529	k__Bacteria; p__Fusobacteria; c__Fusobacteriia; o__Fusobacteriales; f__Fusobacteriaceae; g__Fusobacterium; s__uncultured bacterium	Fusobacterium periodonticum strain KCOM 2555 chromosome, complete genome	100	2e-123	100	CP024704.1	-	-	-	-	-
OTU3	0.000171656	5.43372e-05	0.00133236	0.000263054	0.00301092	0.00100314	0.179543	0.000136017	0.0965087	0.000459942	2.05914e-05	0.000109598	6.06966e-05	0.000586572	0.000495756	0.0764393	0.000537951	0.0061983	0.040273	0.0268019	0.013966	0.000621526	0.0125404	0.0452799	0.0209648	0.074109	0.000916237	0.0314727	0.0127714	0.00211092	0.0166887	0.100524	0.107205	0.186632	0.071919	0.0398927	0.0342944	0.0327703	k__Bacteria; p__Fusobacteria; c__Fusobacteriia; o__Fusobacteriales; f__Leptotrichiaceae; g__Oceanivirga; s__uncultured bacterium	Oceanivirga salmonicida strain NCIMB703044T, isolate AVG2115T	100	1e-119	96	LT608347.1	-	-	-	-	-
OTU4	0.00106427	0.00326023	0.00601781	0.000105222	0.000669094	0.00436504	0.236928	0.000408052	0.0364964	0.0278984	0.00903962	0.0453736	0.00769632	0.00333089	0.0154368	0.0247111	0.0136971	0.00143851	0.0569115	0.0022377	0.00666608	0.0108528	0.0199828	0.0114934	0.0262406	0.0373665	0.0128394	0.0298125	0.0108181	0.00257583	0.0282401	0.0616504	0.140554	0.0652356	0.139016	0.0434229	0.0481557	0.0268955	k__Bacteria; p__Bacteroidetes; c__Bacteroidia; o__Bacteroidales; f__Porphyromonadaceae; g__Porphyromonas; s__uncultured bacterium	Porphyromonas sp. canine oral taxon 281 clone ZP022	100	4e-107	94	JN713448.1	Porphyromonas catoniae strain ATCC 51270	100	2e-99	92	NR_026230.1
OTU5	0.0174632	0.0313634	0.0907557	2.63054e-05	1.96792e-05	0.017921	0.00081205	0.00062568	0.0363908	0.053152	0.0380941	0.0238102	0.03172	0.287609	0.0618157	0.028768	0.0503709	0.0151467	0.00170167	0.00361572	0.00445863	0.0774876	0.000211831	0.0103815	0.000172787	0.0100388	0.0037855	0.0628596	0.000413192	0.0316639	0.0285519	0.00628767	0.00647899	0.000699099	0.00876633	0.00195449	0.00409589	0.00659384	k__Bacteria; p__Proteobacteria; c__Gammaproteobacteria; o__Cardiobacteriales; f__Cardiobacteriaceae; g__uncultured; s__uncultured bacterium	Cardiobacterium sp. feline oral taxon 346 strain 6950 16S ribosomal RNA gene, partial sequence	99	1e-94	91	KM461946.1	Suttonella indologenes gene for 16S ribosomal RNA, partial cds, strain: JCM 1478	99	2e-91	89	LC050182.1
OTU6	0.0070379	0.0388511	0.0897342	0.000315665	0.0045459	0.000921809	0.00068467	0.0344668	0.0321871	0.0855492	0.0379499	0.0213716	0.0294864	0.0512622	0.12764	0.0418265	0.031615	0.00786952	0.0954141	0.00487996	0.00570442	0.00288054	0.000621372	0.0127264	0.000391651	0.000451479	0.0313208	0.0829397	0.00026294	0.00584274	0.0015293	0.000952282	0.0144396	0.000657976	0.0148022	0.00159086	0.101055	0.00255492	k__Bacteria; p__Proteobacteria; c__Epsilonproteobacteria; o__Campylobacterales; f__Campylobacteraceae; g__Arcobacter; s__uncultured bacterium	Arcobacter venerupis strain CECT7836T 16S ribosomal RNA gene, partial sequence	100	6e-127	98	MG195902.1	Arcobacter butzleri	LT906455.1
OTU15	3.43312e-05	0	0.000244265	0	0.000924924	0.00013556	0.00192663	2.72035e-05	0.0113446	0	2.05914e-05	1.36998e-05	6.06966e-05	0.000104745	0.000153855	0.00601749	0.000206904	0.00342705	0.0188731	0.00935536	0.00288499	0.00131477	0.028682	0.00242197	0.0026494	0.0968423	0.00238704	0.0289538	0.0663361	0.00149524	0.000994788	0.00393958	0.0024359	0.0341462	0.0018363	0.00231811	0.00330911	0.0129276	k__Bacteria; p__Firmicutes; c__Clostridia; o__Clostridiales; f__Lachnospiraceae; g__uncultured; s__uncultured bacterium	Uncultured Lachnospiraceae isolate OTU165	100	1e-108	96	LT571636.1
OTU16	0.00956697	4.34698e-05	0.00515178	0.000184138	0.00202696	0.016213	0.0174511	0.000380849	0.0168499	0.00794837	6.17742e-05	5.4799e-05	0.0020394	0.00314235	0.045695	0.0291749	0.0428706	0.00395591	0.0104851	0.0151582	0.00959479	0.0344708	0.0225247	0.0384103	0.00306409	0.036198	7.23345e-05	0.0427508	0.0180114	0.00174654	0.00527089	0.00988807	0.0229778	0.00634673	0.01188	0.0165601	0.0164067	0.0469219	k__Bacteria; p__Bacteroidetes; c__Flavobacteriia; o__Flavobacteriales; f__Flavobacteriaceae; g__Maritimimonas; s__uncultured bacterium	Maritimimonas rapanae strain A31 16S ribosomal RNA gene, partial sequence	100	2e-91	90	NR_116269.1
OTU22	3.43312e-05	0	4.44119e-05	0.00323556	1.96792e-05	0.00596465	0.000907586	5.4407e-05	0.000105532	1.43732e-05	0.00109134	0.040702	0.000546269	0.000146643	8.54752e-06	0.00484605	5.17261e-05	0.000655793	0.000326584	0.00518338	0.0063601	0.00266539	0.000183587	0.0286564	0.0106782	0.00298773	2.41115e-05	4.29369e-05	9.39073e-05	1.2565e-05	0.0422414	0.078048	0.00128073	0.00552426	0.00309775	0.000333323	0.000439672	0.00748118	k__Bacteria; p__Proteobacteria; c__Gammaproteobacteria; o__Pasteurellales; f__Pasteurellaceae; g__Actinobacillus; s__uncultured bacterium	Actinobacillus scotiae strain M2000/95/1	100	5e-129	99	NR_027207.1
OTU23	0.000766731	1.08674e-05	6.66178e-05	0.0323293	0.0384532	0.000162672	0	0.0260337	0.0534518	4.31196e-05	4.11828e-05	0.00390443	7.28359e-05	2.0949e-05	0	0	1.03452e-05	6.34639e-05	0	2.52848e-05	0.000677536	5.97621e-05	0.000296564	1.1009e-05	1.15191e-05	1.32788e-05	0.0235449	4.29369e-05	0.000657351	0.00123137	2.96952e-05	1.3045e-05	0.000200899	0.000137078	0.00065468	1.51511e-05	2.31406e-05	0	k__Bacteria; p__Proteobacteria; c__Gammaproteobacteria; o__Vibrionales; f__Vibrionaceae; g__Vibrio; s__Vibrio sp. S-C1-5	Vibrio campbellii strain 151112C	100	3e-129	100	CP025954.1	Vibrio parahaemolyticus strain S24P132	100	3e-124	100	MG762012.1
OTU32	0.00477204	0.0190289	0.0188528	7.89162e-05	7.87169e-05	0.0013556	0.0137889	0.00293798	0.0124527	0.0187283	0.000226505	0.00652108	0.00103184	0.00203205	0.000940227	0.00900157	0.00369324	0.0025174	0.0135618	0.00835662	0.00913581	0.011295	0.00871334	0.0413277	0.00521817	0.011526	0.00523219	0.0143982	0.0376005	0.00733797	0.00889371	0.0101751	0.00537405	0.00589437	0.00221953	0.00419684	0.0305225	0.00260082	k__Bacteria; p__Proteobacteria; c__Epsilonproteobacteria; o__Campylobacterales; f__Campylobacteraceae; g__Campylobacter; s__uncultured bacterium	Campylobacter helveticus strain ATCC 51209, complete genome	100	3e-81	88	CP020478.1
OTU42	0.00027465	0	0.000555148	0	0.000216472	0.00013556	0.0608082	0.000136017	0.00145985	2.87464e-05	2.05914e-05	0.000164397	0.000254926	2.0949e-05	2.56426e-05	0.000900157	0.000113797	4.23092e-05	0.00149541	0.000164351	0.000524544	0.000537859	0.00508396	6.60538e-05	0.000771783	0.0298906	0.000409895	0.0054673	0.0327736	0.00231196	0.000193019	0.000717472	0.0103212	0.000493482	0.00498196	0.00590891	0.00034711	0.000305979	k__Bacteria; p__Firmicutes; c__Clostridia; o__Clostridiales; f__Family XIII; g__uncultured; s__uncultured bacterium	Uncultured Anaerovorax sp. clone SH10-8	100	3e-105	95	JN167623.1
OTU83	0.0003662	0.000119542	0.000155442	0.000157832	0.000826528	0.00138271	0.00012738	2.72035e-05	0.000369361	0.000158105	0.000164731	9.58983e-05	3.64179e-05	0.00186446	0.000153855	0.00027128	0.00136557	0.00647331	0.00115164	0.000467768	0.0136819	0.00267734	0.000169465	0.000649529	0.000253421	0.0015669	9.6446e-05	0.00208959	0.000619788	0.00109316	0.000876008	0.000221764	0.0136862	0.000397527	0.00586019	0.00109088	0.000809923	0.00087204	k__Bacteria; p__Proteobacteria; c__Betaproteobacteria; o__Burkholderiales; f__Burkholderiaceae; g__Ralstonia; s__uncultured bacterium	Ralstonia solanacearum strain T104 16S ribosomal RNA gene, partial sequence	100	6e-127	100	KY119348.1
OTU84	0.000423418	2.17349e-05	0.00071059	0	1.96792e-05	0	0	0.00416213	0.000351772	0	0.00801005	0.00923364	0.00531702	8.3796e-05	0.0122657	1.23309e-05	0.000289666	2.11546e-05	6.87545e-05	0	2.1856e-05	3.58573e-05	0	3.30269e-05	1.15191e-05	0.00250969	0.00172397	0.00456562	1.87815e-05	0.000527731	0.000668142	0.000286989	2.51124e-05	0	0	4.54532e-05	0.000115703	0	k__Bacteria; p__Firmicutes; c__Clostridia; o__Clostridiales; f__Family XII; g__Fusibacter; s__uncultured bacterium	Uncultured Fusibacter sp. clone 1a_89003	100	6e-102	94	MG805015.1
OTU157	0.00323858	0.000293421	0.0138787	5.26108e-05	0.00167273	0.00246719	0.00735622	2.72035e-05	0.017272	0.00166729	0.0011943	0.00105488	0.00286488	0.0102441	0.0304035	0.0296682	0.00897965	0.00698102	0.00300801	0.0350573	0.0296149	0.0081396	0.173165	0.0759619	0.000529881	0.00199182	0.000446063	0.0212108	0.00246037	0.00159576	0.00126205	0.00585718	0.0182316	0.0111171	0.00769648	0.0411351	0.00437358	0.00186647	k__Bacteria; p__Proteobacteria; c__Gammaproteobacteria; o__Cardiobacteriales; f__Cardiobacteriaceae; g__uncultured; s__uncultured bacterium	Cardiobacterium sp. feline oral taxon 346 strain 6950 16S ribosomal RNA gene, partial sequence	99	2e-96	92	KM461946.1	Suttonella indologenes gene for 16S ribosomal RNA, partial cds, strain: JCM 1478	99	5e-93	91	LC050182.1
OTU227	3.43312e-05	4.34698e-05	0.000133236	0.000157832	7.87169e-05	0.000162672	9.55353e-05	8.16104e-05	1.75886e-05	5.74927e-05	2.05914e-05	9.58983e-05	7.28359e-05	0.000188541	0.000111118	4.93236e-05	0.000134488	0.000211546	0.000189075	7.58543e-05	0.000240416	0.000179286	5.64884e-05	0.000165135	6.91149e-05	9.29516e-05	0.000144669	0.000100186	5.63444e-05	0.00010052	7.42379e-05	0.00010436	5.02248e-05	0.00012337	4.79034e-05	0.000151511	0	9.17936e-05	k__Bacteria; p__Bacteroidetes; c__Bacteroidia; o__Bacteroidales; f__Bacteroidales S24-7 group; g__uncultured bacterium; s__uncultured bacterium	Uncultured Porphyromonadaceae bacterium clone 4857	100	6e-127	100	KP106489.1
OTU244	8.01062e-05	2.17349e-05	8.88238e-05	0.000105222	7.87169e-05	0.000162672	9.55353e-05	0.000136017	0.000105532	4.31196e-05	6.17742e-05	0.000136998	0.000121393	0.000125694	6.83802e-05	4.93236e-05	5.17261e-05	0.000126928	6.87545e-05	0.000151709	0.00021856	0.000167334	8.47326e-05	8.80718e-05	5.75957e-05	6.6394e-05	0.000120557	5.72492e-05	7.51258e-05	0.00010052	1.48476e-05	0.00010436	7.53371e-05	8.2247e-05	9.58069e-05	9.09063e-05	4.62813e-05	0.000107093	k__Bacteria; p__Bacteroidetes; c__Bacteroidia; o__Bacteroidales; f__Bacteroidales S24-7 group; g__uncultured bacterium; s__uncultured bacterium	Uncultured Bacteroidales bacterium clone OTU1899 16S ribosomal RNA gene, partial sequence	100	5e-118	97	KT939738.1	Uncultured Barnesiella sp. clone GS48 16S ribosomal RNA gene, partial sequence	99	1e-128	100	KP055139.1
OTU266	0.00232308	0.00813971	0.0283126	0.00186768	0.000688773	0.00298232	0.000525444	0.000435256	0.0151614	0.00649668	0.00142081	0.0882264	0.00785413	0.00370797	0.0296001	0.00596816	0.00732442	0.0015866	0.0584241	0.00352723	0.00493946	0.0194586	0.00207595	0.0111961	0.10085	0.00545759	0.0347205	0.0052383	7.51258e-05	0.0022617	0.00406824	0.0215372	0.00552472	0.0183411	0.0107463	0.0222872	0.0602582	0.000107093	k__Bacteria; p__Fusobacteria; c__Fusobacteriia; o__Fusobacteriales; f__Fusobacteriaceae; g__Fusobacterium; s__uncultured bacterium	Fusobacterium russii strain 15_439_34918 16S ribosomal RNA gene, partial sequence	100	1e-123	99	KX603396.1	-	-	-	-	-

## Sheet: Table S6
Table S6: Indicator bacterial genera of the CCA plots from Figures 1 to 4. Potential indicator bacterial genera and OTUs of the groups observed in the Canonical Correspondence Analysis of the oral microbiomes of D. delphis, S. coeruleoalba and P. phocoena, according to the biological and ecological variables studied (p-value<0.05). The major bacterial genera driving the clustering observed in CCA…
Variable	Phylum	Class	Order	Family	Genus/OTUs	CCA group	Indicator Species Analysis				LEfSe		Blastn
							Indval			p-value	p-value	LDA score	Blastn best hit					Blastn 2nd best hit with assigned species
							D. delphis	P. phocoena	S. coeruleoalba				Hit	query cov (%)	e-value	ID (%)	Accesion no.	Hit	query cov (%)	e-value	ID (%)	Accesion no.
Species
	Tenericutes	Mollicutes	Acholeplasmatales	Acholeplasmataceae	Acholeplasma	P. phocoena	0.163831	0.622151	0.00466836	0.025	0.058455	4.45
					Acholeplasma.OTU97	P. phocoena	0.0461714	0.624692	0.00304796	0.012	0.05542	4.31	Acholeplasma brassicae strain 0502	100	2e-91	91	NR_042955.1
	Proteobacteria	Deltaproteobacteria	Bdellovibrionales	Bdellovibrionaceae	Bdellovibrio	S. coeruleoalba	0.135839	0.0062481	0.845757	0.004	0.00084154	4.74
					Bdellovibrio.OTU56	S. coeruleoalba	0.0986289	0.0049993	0.791139	0.03	0.0029517	4.71	Uncultured bacterium clone DolOr_72771	100	6e-127	100	JQ214682.1	Uncultured Bdellovibrio sp. clone 925	100	7e-56	82	KX366829.1
					Bdellovibrio.OTU338	D. delphis	0.387399	0	0.0256706	0.049	0.034957	2.86	Uncultured bacterium clone DolOr_C292	100	6e-117	98	JQ216299.1	Bdellovibrio bacteriovorus strain SSB218315	99	6e-22	75	CP020946.1
	Proteobacteria	Epsilonproteobacteria	Campylobacterales	Campylobacteraceae	Campylobacter	P. phocoena	0.248347	0.528778	0.222875	0.016	0.034956	5.18
					Campylobacter.OTU110	P. phocoena	0.0628759	0.607652	0.00123472	0.003	0.014061	4.44	Campylobacter fetus strain campy-a11	100	1e-79	88	JQ743035.1	Campylobacter helveticus strain NCTC 12472	100	1e-79	88	DQ174163.1
					Campylobacter.OTU333	D. delphis	0.513727	0	0.0150584	0.006	0.0062112	2.56	Campylobacter blaseri strain 17S01649-5	100	3e-116	97	MG013486.1
					Campylobacter.OTU535	P. phocoena	0.0461959	0.824048	0.0162103	0.004	0.0016512	4.69	Campylobacter cuniculorum strain 119/07	100	3e-86	90	EU869312.1
					Campylobacter.OTU758	D. delphis	0.118375	0.775286	0.00432026	0.017	0.015459	4.8	Campylobacter cuniculorum strain 119/07	100	6e-78	88	EU869312.1
					Campylobacter.OTU801	D. delphis	0.525987	0.160399	0.00315641	0.23	0.027526	3.8	Campylobacter fetus strain campy-a11	100	6e-78	88	JQ743035.1	Campylobacter helveticus strain NCTC 12472	100	6e-78	88	DQ174163.1
					Campylobacter.OTU877	P. phocoena	0.063891	0.686949	0.0121719	0.001	0.0010112	2.8	Campylobacter concisus	100	2e-82	89	L04322.1
					Campylobacter.OTU1279	P. phocoena	0.138698	0.675463	0.0172326	0.007	0.0024166	4.45	Campylobacter mucosalis strain RAMCM1	100	3e-86	90	MH289998.1	Campylobacter pinnipediorum subsp. pinnipediorum strain RM17260	100	3e-86	90	NR_156802.1
					Clostridium sensu stricto cluster 13	D. delphis	0.550475	0.000102103	0.0016247	0.03	0.012314	3.9
					Clostridium sensu stricto cluster 13.OTU885	D. delphis	0.550422	0.000103165	0.0016416	0.041	0.012314	3.9	Clostridium moniliforme strain HYN0057	100	2e-124	99	KY079341.1	-
	Synergistetes	Synergistia	Synergistales	Synergistaceae	Dethiosulfovibrio	P. phocoena	2.93461e-05	0.499736	0	0.002	0.0018993	4.06
					Dethiosulfovibrio.OTU141	P. phocoena	2.92871e-05	0.499736	0	0.001	0.0018993	4.06	Dethiosulfovibrio marinus strain WS 100	100	3e-107	94	NR_041793.1	Dethiosulfovibrio acidaminovorans strain sr15	100	3e-107	94	NR_029034.1
	Firmicutes	Erysipelotrichia	Erysipelotrichales	Erysipelotrichaceae	Dielma	D. delphis	0.569511	0.027733	0.110775	0.028	0.046512	3.86
					Dielma.OTU153	D. delphis	0.458119	0.00370115	0.0827428	0.066	0.011978	3.56	Dielma fastidiosa strain JC13	100	3e-87	88	NR_125593.1
	Firmicutes	Clostridia	Clostridiales	Ruminococcaceae	Fastidiosipila	D. delphis	0.495057	0.0774027	0.193849	0.172	0.0078403	3.61
					Fastidiosipila.OTU233	S. coeruleoalba	0.147527	0.000341251	0.475392	0.196	0.0068368	3.21	Uncultured Fastidiosipila sp. isolate OTU 299	100	3e-93	91	LT625186.1	Fastidiosipila sanguinis strain CCUG 47711	100	3e-88	90	CP027226.1
					Fastidiosipila.OTU272	D. delphis	0.492245	0	0.00155095	0.014	0.0087171	3.03	Uncultured Fastidiosipila sp. isolate OTU 605	100	3e-100	92	LT625516.1	Fastidiosipila sanguinis strain CCUG 47711	100	6e-82	88	CP027226.1
	Firmicutes	Bacilli	Bacillales	Family XI	Gemella	S. coeruleoalba	0.2016	0.00510659	0.690135	0.031	0.0045152	5.04
					Gemella.OTU18	S. coeruleoalba	0.201242	0.00507335	0.690535	0.028	0.0045152	5.04	Gemella palaticanis canine oral taxon 089 clone OE022	100	9e-120	97	JN713253.1	Gemella palaticanis strain M663-98-1	100	9e-120	97	NR_026469.1
	Firmicutes	Clostridia	Clostridiales	Family XI	Helcococcus	S. coeruleoalba	0.319387	0.00271773	0.572544	0.126	0.0036502	4.35
					Helcococcus.OTU72	D. delphis	0.418353	0.0447735	0.0274666	0.116	0.0012321	4.35	Helcococcus sueciensis strain 604224/2010	100	1e-117	96	HQ215522.1
	Firmicutes	Clostridia	Clostridiales	Peptostreptococcaceae	Intestinibacter	D. delphis	0.713766	0.0286594	0.0248151	0.03	0.30739	4.76
					Intestinibacter.OTU68	D. delphis	0.713767	0.0286587	0.0248154	0.036	0.30739	4.76	Intestinibacter bartlettii strain WAL 16138	100	3e-79	87	NR_027573.1
	Firmicutes	Bacilli	Lactobacillales	Lactobacillaceae	Lactobacillus	D. delphis	0.708665	0.000901425	0.0994089	0.077	0.018725	4.94
					Lactobacillus.OTU30	D. delphis	0.664003	0.000435309	0.0809304	0.042	0.046637	4.94	Lactobacillus salivarius strain XA1R	100	5e-126	99	JX125455.1
	Proteobacteria	Alphaproteobacteria	Rhodobacterales	Rhodobacteraceae	Loktanella	P. phocoena	0.0670728	0.424543	0	0.08	0.033764	2.62
					Loktanella.OTU761	P. phocoena	0.149654	0.33164	0	0.133	0.033764	2.62	Loktanella salsilacus strain DSO4E91	100	2e-129	99	KP860543.1
	Proteobacteria	Gammaproteobacteria	Gammaproteobacteria Incertae Sedis	Unknown Family	Marinicella	P. phocoena	0.000292239	0.596844	0	0.001	0.001	3.25
					Marinicella.OTU255	P. phocoena	0.000327755	0.49705	0	0.003	0.0022646	3.21	Uncultured Marinicella sp. clone 12S_47	100	2e-82	88	KP183002.1	Marinicella pacifica strain sw153	99	8e-117	96	NR_149303.1
	Proteobacteria	Gammaproteobacteria	Oceanospirillales	Oceanospirillaceae	Marinospirillum	P. phocoena	0.0812852	0.602753	0.00177352	0.016	0.0471481	0.000198905
					Marinospirillum.OTU154	P. phocoena	0.0662489	0.516818	0.00184181	0.042	0.11455	3.99	Marinospirillum insulare NBRC 100036	100	4e-81	87	AB681136.1	Marinospirillum alkaliphilum strain Z4	96	4e-86	90	NR_028788.1
					Marinospirillum.OTU399	P. phocoena	0.000740505	0.394668	0	0.005	0.010695	2.38	Marinospirillum insulare NBRC 100036	100	9e-78	86	AB681136.1	Marinospirillum alkaliphilum strain Z4	96	4e-86	90	NR_028788.1
	Proteobacteria	Gammaproteobacteria	Pasteurellales	Pasteurellaceae	Phocoenobacter	S. coeruleoalba	0.227921	0.228925	0.543154	0.011	0.020597	5.81
					Phocoenobacter.OTU495	S. coeruleoalba	0.0993455	0.0583602	0.724378	0.004	0.0058263	5.39	Phocoenobacter uteri strain M1063U/93	100	9e-128	98	NR_027217.1
					Phocoenobacter.OTU684	S. coeruleoalba	0.211693	0.210662	0.498518	0.038	0.2199	3.38	Phocoenobacter uteri strain M1063U/93	100	9e-123	97	NR_027217.1
					Phocoenobacter.OTU789	S. coeruleoalba	0.00247772	0	0.38216	0.009	0.012538	2.12	Phocoenobacter uteri strain M1063U/93	100	2e-119	96	NR_027217.1
					Phocoenobacter.OTU1047	S. coeruleoalba	0.0591535	0.0201053	0.435041	0.012	0.022753	2.41	Phocoenobacter uteri strain M1063U/93	100	9e-123	97	NR_027217.1
					Phocoenobacter.OTU1050	S. coeruleoalba	0.00153096	0.0130364	0.336832	0.016	0.0358	2.3	Phocoenobacter uteri strain M1063U/93	100	4e-121	97	NR_027217.1
	Proteobacteria	Gammaproteobacteria	Vibrionales	Vibrionaceae	Photobacterium	P. phocoena	0.270668	0.640025	0.00158982	0.089	0.036871	5.81
					Photobacterium.OTU10	D. delphis	0.451453	0.312638	0.00027824	0.488	0.004622	5.19	Photobacterium sanguinicancri isolate Q158	100	1e-130	100	LS483017.1	Photobacterium piscicola isolate Q95	100	1e-130	100	LS483003.1
	Bacteroidetes	Bacteroidia	Bacteroidales	Porphyromonadaceae	Porphyromonas	S. coeruleoalba	0.213594	0.145873	0.640534	0.002	0.0010985	5.69
					Porphyromonas.OTU4	S. coeruleoalba	0.197877	0.148813	0.65331	0.008	0.0036697	5.46	Porphyromonas sp. canine oral taxon 281 clone ZP022	100	4e-107	94	JN713448.1	Porphyromonas catoniae strain ATCC 51270	100	2e-99	92	NR_026230.1
					Porphyromonas.OTU79	S. coeruleoalba	0.160618	0.111779	0.583701	0.026	0.060983	4.15	Porphyromonas sp. canine oral taxon 181 clone QC023	100	2e-110	95	JN713347.1	Porphyromonas circumdentaria clone TE136	100	2e-95	92	KM462038.1
					Porphyromonas.OTU383	S. coeruleoalba	0.249326	0.0755792	0.6562	0.013	0.065488	5.17	Porphyromonas sp. canine oral taxon 290 clone ZR043	100	2e-110	95	JN713457.1	Porphyromonas pasteri strain KUFDS01	100	2e-100	93	NR_136788.1
					Porphyromonas.OTU1228	S. coeruleoalba	0.113049	0.108309	0.595013	0.025	0.076542	3.51	Porphyromonas sp. canine oral taxon 290 clone ZR043	96	7e-95	93	JN713457.1	Porphyromonas catoniae strain ATCC 51270	96	4e-87	90	NR_026230.1
	Bacteroidetes	Bacteroidia	Bacteroidales	Marinilabiaceae	Saccharicrinis	P. phocoena	0.00220261	0.5	0.00097717	0.01	0.075712	3.87
					Saccharicrinis.OTU163	P. phocoena	0.00220465	0.5	0.000977393	0.01	0.075712	3.87	Saccharicrinis fermentans strain 2S-PR-S3-s1	100	4e-94	90	MG264242.1
	Spirochaetae	Spirochaetes	Spirochaetales	Spirochaetaceae	Sphaerochaeta	P. phocoena	0.0919805	0.424461	0.00166234	0.038	0.038068	3.11
					Sphaerochaeta.OTU250	P. phocoena	0.0919815	0.42445	0.0016638	0.029	0.038068	3.11	Sphaerochaeta coccoides strain DSM 17374	100	7e-73	86	NR_074647.1
	Spirochaetae	Spirochaetes	Spirochaetales	Spirochaetaceae	Spirochaeta cluster 2	P. phocoena	0.396511	0.55901	0.0169242	0.14	0.012077	4.76
					Spirochaeta cluster 2.OTU77	P. phocoena	0.0718434	0.757762	0.00717778	0.003	0.022217	4.52	Spirochaeta bajacaliforniensis	100	1e-69	85	M71239.1
					Spirochaeta cluster 2.OTU122	P. phocoena	0.0280868	0.588262	0.017554	0.008	0.023181	4.34	Spirochaeta litoralis strain R1	100	2e-88	90	NR_104732.1
	Proteobacteria	Gammaproteobacteria	Thiotrichales	Thiotrichaceae	Thiothrix	S. coeruleoalba	0.178661	0	0.192803	0.631	0.044355	3.21
					Thiothrix.OTU205	S. coeruleoalba	0.168951	0	0.198629	0.631	0.044355	3.21	Thiothrix defluvii strain ben57	100	4e-106	94	NR_114501.1
	Proteobacteria	Gammaproteobacteria	Vibrionales	Vibrionaceae	Vibrio	P. phocoena	0.269964	0.63278	0.0778045	0.199	0.025322	5.2
					Vibrio.OTU20	P. phocoena	0.340279	0.369265	0.000698065	0.685	0.024186	5.08	Vibrio splendidus strain Vaa2	100	3e-129	100	MG972754.1	Vibrio atlanticus strain BBCC2313	100	3e-129	100	KY697670.1
					Vibrio.OTU23	P. phocoena	0.103763	0.561367	0.225329	0.288	0.033985	4.61	Vibrio campbellii strain 151112C	100	3e-129	100	CP025954.1	Vibrio parahaemolyticus strain S24P132	100	3e-124	100	MG762012.1
Variable	Phylum	Class	Order	Family	Genus/OTUs	CCA group	Indicator Species Analysis				LEfSe		Blastn
							Indval			p-value	p-value	LDA score	Blastn best hit					Blastn 2nd best hit with assigned species
							West coast	North coast					Hit	query cov	evalue	ID	Accesion no.	Hit	query cov	evalue	ID	Accesion no.
Location
	Proteobacteria	Epsilonproteobacteria	Campylobacterales	Campylobacteraceae	Campylobacter	West coast	0.734886	0.265114		0.004	0.011515	-5.04
					Campylobacter.OTU32	West coast	0.703185	0.296815		0.017	0.059709	-4.62	Campylobacter sp. PL-R	100	6e-83	89	JQ863074.1	Campylobacter helveticus strain ATCC 51209	100	3e-81	88	CP020478.1
					Campylobacter.OTU633	West coast	0.670539	0.200595		0.045	0.044021	-3.11	Campylobacter jejuni subsp. jejuni strain 14980A	100	1e-74	87	CP017029.1	Campylobacter lari CCUG 22395	100	1e-74	87	CP007776.2
					Campylobacter.OTU1279	West coast	0.653393	0.0535998		0.049	0.014399	-4.16	Campylobacter mucosalis strain RAMCM1	100	3e-86	90	MH289998.1	Campylobacter pinnipediorum subsp. pinnipediorum strain RM17260	100	3e-86	90	NR_156802.1
	Proteobacteria	Gammaproteobacteria	Enterobacteriales	Enterobacteriaceae	Citrobacter	North coast	0.241386	0.373813		0.738	0.038055	-1.97
					Citrobacter.OTU186	North coast	0.241378	0.373826		0.732	0.038055	-1.97	Citrobacter freundii strain WXP-9	100	7e-130	100	MH591761.1	Citrobacter braakii strain FC2965	100	7e-130	100	MH532470.1
	Firmicutes	Clostridia	Clostridiales	Clostridiaceae	Clostridium sensu stricto cluster 1	North coast	0.141278	0.853288		0.147	0.015094	5.16
					Clostridium sensu stricto cluster 1.OTU19	North coast	0.0695018	0.92181		0.021	0.012594	5.19	Clostridium perfringens strain JXJA17	100	2e-129	100	CP028149.1
	Firmicutes	Clostridia	Clostridiales	Clostridiaceae	Clostridium sensu stricto cluster 13	North coast	0.0146646	0.59437		0.009	0.011392	4.02
					Clostridium sensu stricto cluster 13.OTU885	North coast	0.0148331	0.593887		0.01	0.011392	4.02	Clostridium moniliforme strain HYN0057	100	2e-124	99	KY079341.1
	Actinobacteria	Actinobacteria	Corynebacteriales	Corynebacteriaceae	Corynebacterium cluster 1	North coast	0.0854787	0.559424		0.054	0.043428	2.93
					Corynebacterium cluster 1.OTU278	North coast	0.0706745	0.553799		0.023	0.013381	2.78	Corynebacterium tuberculostearicum strain 107291	100	2e-129	100	MG697061.1
	Proteobacteria	Deltaproteobacteria	Desulfobacterales	Desulfobulbaceae	Desulforhopalus	West coast	0.919061	0.0414462		0.009	0.14748	-5.21
					Desulforhopalus.OTU9	West coast	0.885424	0.0357891		0.014	0.19214	-5.17	Desulforhopalus singaporensis strain S'pore T1	100	6e-117	96	NR_028742.1
	Proteobacteria	Gammaproteobacteria	Oceanospirillales	Halomonadaceae	Halomonas	North coast	0.0847388	0.504003		0.099	0.035988	2.67
					Halomonas.OTU728	North coast	0.067364	0.50776		0.039	0.035988	2.67	Uncultured Halomonas sp. clone SiteE OTU9	100	6e-127	99	JX394042.1	Halomonas neptunia strain S39	100	1e-78	88	KT325096.1
	Firmicutes	Clostridia	Clostridiales	Peptostreptococcaceae	Intestinibacter	North coast	0.163188	0.724621		0.077	0.012685	4.55
					Intestinibacter.OTU68	North coast	0.163187	0.724621		0.087	0.012685	4.55	Intestinibacter bartlettii strain WAL 16138	100	3e-79	87	NR_027573.1
	Firmicutes	Bacilli	Lactobacillales	Lactobacillaceae	Lactobacillus	North coast	0.169569	0.745647		0.173	0.014192	4.76
					Lactobacillus.OTU30	North coast	0.13129	0.678908		0.085	0.03458	4.76	Lactobacillus salivarius strain XA1R	100	5e-126	99	JX125455.1
	Firmicutes	Bacilli	Lactobacillales	Streptococcaceae	Lactococcus	North coast	0.00596203	0.523503		0.005	0.004725	2.57
					Lactococcus.OTU608	North coast	0.00595467	0.523531		0.003	0.004725	2.57	Lactococcus garvieae strain IMAU50158	100	2e-128	99	FJ749552.1	Lactococcus lactis strain CAU3609	100	8e-127	99	MF429152.1
	Bacteroidetes	Bacteroidia	Bacteroidales	Marinilabiaceae	Marinifilum	West coast	0.707225	0.292775		0.009	0.010501	-5.05
					Marinifilum.OTU107	West coast	0.769478	0.00485056		0.008	0.009326	-4.29	Marinifilum sp. JNU-H032	100	5e-107	94	KC335133.1	Marinifilum fragile strain JC2469	100	2e-105	93	NR_044597.2
	Bacteroidetes	Bacteroidia	Bacteroidales	Porphyromonadaceae	Microbacter	West coast	0.821572	0.0619621		0.033	0.023107	-4.16
					Microbacter.OTU114	West coast	0.821568	0.0619657		0.028	0.023107	-4.16	Uncultured bacterium clone DolOr_36444	100	3e-125	99	JQ215535.1	Microbacter margulisiae strain ADRI	100	2e-75	86	NR_126216.2
	Actinobacteria	Actinobacteria	Micrococcales	Micrococcaceae	Micrococcus	North coast	0.0598979	0.464838		0.028	0.02357	2.07
					Micrococcus.OTU452	North coast	0.0598746	0.464905		0.032	0.02357	2.07	Micrococcus endophyticus strain BCZ1	100	4e-131	100	MH613261.1	Micrococcus luteus strain H4	100	4e-131	100	MF777045.1
	Firmicutes	Clostridia	Clostridiales	Peptostreptococcaceae	Peptoclostridium	North coast	0.00321411	0.535988		0.018	0.023178	5.11
					Peptoclostridium.OTU1385	North coast	0	0.272727		0.013	0.0053155	1.6	Peptoclostridium sp. 37	100	2e-113	96	KX170738.1	Peptoclostridium acidaminophilum strain a1-2	100	1e-91	90	NR_121725.1
	Actinobacteria	Actinobacteria	Propionibacteriales	Propionibacteriaceae	Propionibacterium	North coast	0.0513864	0.548072		0.028	0.074659	3.03
					Propionibacterium.OTU246	North coast	0.0513861	0.548073		0.035	0.074659	3.03	Propionibacterium sp. B12	100	3e-130	100	KF479576.1	-
	Proteobacteria	Gammaproteobacteria	Pseudomonadales	Pseudomonadaceae	Pseudomonas	North coast	0.182804	0.672933		0.084	0.047549	4.34
					Pseudomonas.OTU155	North coast	0.181468	0.647078		0.074	0.016632	3.36	Pseudomonas protegens strain DYP_G06_036_2016-06-13	100	9e-129	100	MH445900.1	Pseudomonas fluorescens strain 34WE	100	9e-129	100	MH013376.1
					Pseudomonas.OTU168	North coast	0.204752	0.61346		0.138	0.013897	3.19	Pseudomonas nitroreducens strain HJ-3	100	9e-129	100	MH324395.1	Pseudomonas citronellolis strain 4AF26	100	9e-129	100	KX682278.1
					Pseudomonas.OTU1400	North coast	0	0.272727		0.021	0.0053155	2.22	Pseudomonas putida strain LTB15	100	4e-127	99	MH718374.1	Pseudomonas rhizosphaerae strain FA2	100	4e-127	99	MH038180.1
	Proteobacteria	Betaproteobacteria	Burkholderiales	Burkholderiaceae	Ralstonia	North coast	0.272554	0.727446		0.228	0.029809	4.03
					Ralstonia.OTU83	North coast	0.272555	0.727445		0.237	0.029809	4.03	Ralstonia solanacearum strain T104	100	8e-130	100	KY119348.1	Ralstonia insidiosa strain MECA_16.4.1	100	8e-130	100	KT720194.1
	Planctomycetes	Planctomycetacia	Planctomycetales	Planctomycetaceae	Rubripirellula	North coast	0.0504656	0.557537		0.021	0.038284	2.83
					Rubripirellula.OTU420	North coast	0.0490645	0.559726		0.027	0.038284	2.83	Rubripirellula obstinata strain LF1	99	6e-131	99	NR_146677.1
	Bacteroidetes	Sphingobacteriia	Sphingobacteriales	Chitinophagaceae	Sediminibacterium	North coast	0.152582	0.688786		0.032	0.03026	3.21
					Sediminibacterium.OTU188	North coast	0.152584	0.688782		0.036	0.03026	3.21	Sediminibacterium salmoneum isolate OTU-e14	100	4e-133	100	KJ147093.1
	Bacteroidetes	Sphingobacteriia	Sphingobacteriales	Sphingobacteriaceae	Sphingobacterium	North coast	0.0952754	0.519399		0.03	0.042393	2.18
					Sphingobacterium.OTU354	North coast	0.0993848	0.510433		0.033	0.042393	2.18	Sphingobacterium multivorum strain 19I-alfa-beta-not	100	5e-129	99	MH523110.1	Sphingobacterium detergens strain BE152	100	5e-129	99	LT601346.2
	Proteobacteria	Alphaproteobacteria	Sphingomonadales	Sphingomonadaceae	Sphingomonas	North coast	0.275879	0.713511		0.191	0.023257	4.7
					Sphingomonas.OTU21	North coast	0.275763	0.713631		0.228	0.023257	4.7	Sphingomonas echinoides strain MT89	100	3e-130	100	MH725538.1
	Spirochaetae	Spirochaetes	Spirochaetales	Spirochaetaceae	Treponema cluster 2	West coast	0.850787	0.116491		0.013	0.059709	-4.93
					Treponema cluster 2.OTU17	West coast	0.843882	0.080552		0.009	0.073975	-4.85	Treponema putidum strain OMZ 835	100	1e-113	96	KP101532.1	Treponema denticola isolate IQ-No.2	100	7e-112	96	MH771014.1
					Treponema cluster 2.OTU75	West coast	0.770575	0.152526		0.049	0.18153	-4.1	Treponema sp. canine oral taxon 199 clone PY071	100	1e-103	94	JN713366.1	Treponema medium strain OMZ 805	100	3e-100	93	KT192148.1
Variable	Phylum	Class	Order	Family	Genus/OTUs	CCA group	Indicator Species Analysis				LEfSe		Blastn
							Indval			p-value	p-value	LDA score	Blastn best hit					Blastn 2nd best hit with assigned species
							Adult	Subadult	Juvenile				Hit	query cov	evalue	ID	Accesion no.	Hit	query cov	evalue	ID	Accesion no.
Development stage
	Proteobacteria	Epsilonproteobacteria	Campylobacterales	Campylobacteraceae	Arcobacter	Adult	0.508742	0.272123	0.219135	0.031	0.045568	5.5
					Arcobacter.OTU6	Adult	0.491025	0.277829	0.231146	0.174	0.038288	5.17	Arcobacter venerupis strain CECT7836T	100	6e-127	98	MG195902.1
					Arcobacter.OTU176	Adult	0.599192	0.180842	0.128313	0.065	0.030873	4.48	Uncultured Arcobacter isolate GO35	100	3e-123	98	LC133148.1
					Arcobacter.OTU334	Adult	0.741204	0.222312	0.0122059	0.009	0.0025232	4.77	Arcobacter venerupis strain CECT7836T	100	4e-124	98	MG195902.1	Arcobacter ebronensis strain SCAU-005	100	2e-122	98	MF155897.1
					Arcobacter.OTU852	Adult	0.595146	0.0750425	0.0313902	0.007	0.03228	2.78	Uncultured Arcobacter sp. clone DVASW_D213	100	2e-107	94	KF721588.1	Arcobacter butzleri strain NCTC12481	95	6e-113	97	LT906455.1
					Arcobacter.OTU1029	Adult	0.455843	0.068966	0.0654338	0.037	0.12137	2.63	Arcobacter butzleri strain NCTC12481	100	2e-117	97	LT906455.1	Arcobacter cryaerophilus isolate 517N_15996	100	2e-117	97	LT690580.1
					Arcobacter.OTU1051	Adult	0.261164	0.127163	0.0141823	0.414	0.04735	2.77	Uncultured Arcobacter sp. clone OTU_118	100	6e-125	98	KT068029.1	Arcobacter nitrofigilis DSM 7299	100	6e-105	94	CP001999.1
	Bacteroidetes	Flavobacteriia	Flavobacteriales	Flavobacteriaceae	Capnocytophaga	Subadult	0.0778181	0.531901	0.320246	0.199	0.0068036	3.83
					Capnocytophaga.OTU169	Subadult	0.110755	0.808417	0.0421794	0.001	0.0068036	3.83	Capnocytophaga sp. KC07084	100	9e-84	89	AB623212.1	Capnocytophaga canimorsus strain 11026B-8	100	2e-75	87	AB851810.1
	Firmicutes	Erysipelotrichia	Erysipelotrichales	Erysipelotrichaceae	Dielma	Adult	0.465156	0.2793	0.0267042	0.107	0.012674	3.74
					Dielma.OTU153	Adult	0.412065	0.0837035	0.0234567	0.077	0.016087	3.41	Dielma fastidiosa strain JC13	100	3e-87	88	NR_125593.1
	Proteobacteria	Gammaproteobacteria	Chromatiales	Granulosicoccaceae	Granulosicoccus	Adult	0.526791	0.0163631	0.00105529	0.014	0.0074153	2.87
					Granulosicoccus.OTU284	Adult	0.541589	0.00651593	0.0010937	0.002	0.0074153	2.87	Granulosicoccus marinus strain IMCC3490	100	2e-111	95	NR_134048.1
	Bacteroidetes	Bacteroidia	Bacteroidales	Porphyromonadaceae	Microbacter	Adult	0.545753	0.248706	0.119899	0.38	0.024113	4.12
					Microbacter.OTU114	Adult	0.545753	0.248706	0.119899	0.414	0.024113	4.12	Microbacter margulisiae strain ADRI	100	2e-75	86	NR_126216.2	Uncultured bacterium clone DolOr_36444	100	3e-125	99	JQ215535.1
	Firmicutes	Clostridia	Clostridiales	Peptostreptococcaceae	Peptostreptococcus	Adult	0.490666	0.000970228	0.000585368	0.017	0.019785	4.14
					Peptostreptococcus.OTU104	Adult	0.490605	0.000976643	0.000589239	0.017	0.019785	4.14	Peptostreptococcus russellii strain ING2-D1D	100	5e-129	99	KX826951.1
	Bacteroidetes	Bacteroidia	Bacteroidales	Porphyromonadaceae	Porphyromonas	Subadult	0.247672	0.56198	0.190348	0.025	0.028228	5.55
					Porphyromonas.OTU383	Subadult	0.37516	0.571305	0.0446125	0.061	0.0041304	5.13	Porphyromonas sp. canine oral taxon 290 clone ZR043	100	2e-110	95	JN713457.1	Porphyromonas pasteri strain KUFDS01	100	2e-100	93	NR_136788.1
					Porphyromonas.OTU563	Subadult	0	0.333333	0	0.012	0.009118	2.1	Porphyromonas pasteri strain KUFDS01	100	9e-99	92	NR_136788.1
					Porphyromonas.OTU897	Subadult	0.328629	0.502875	0.0110512	0.026	0.00095729	2.86	Porphyromonas sp. canine oral taxon 290 clone ZR043	100	4e-107	94	JN713457.1	Porphyromonas pasteri strain KUFDS01	100	4e-97	92	NR_136788.1
	Proteobacteria	Gammaproteobacteria	Pseudomonadales	Moraxellaceae	Psychrobacter	Adult	0.576869	0.356628	0.0665028	0.148	0.00373	5.65
					Psychrobacter.OTU12	Adult	0.616133	0.33853	0.00970782	0.055	0.00045839	5.19	Psychrobacter pulmonis strain NJES-19	100	1e-110	95	KR140220.1	Psychrobacter faecalis strain 88-11	100	1e-110	95	FJ607052.1
					Psychrobacter.OTU34	Adult	0.636174	0.186659	0.00445937	0.183	0.046033	5.2	Psychrobacter glacincola strain kzT3	100	3e-117	97	KM281942.1	Psychrobacter nivimaris strain YT1305-3	100	3e-117	97	KJ619959.1
					Psychrobacter.OTU117	Adult	0.685835	0.012293	0.000492123	0.004	0.005249	4.12	Psychrobacter aestuarii strain BL30	100	6e-119	97	KU258281.1	Psychrobacter celer strain F5	100	6e-119	97	KM007062.1
					Psychrobacter.OTU577	Adult	0.483392	0.0256774	0	0.009	0.004833	2.46	Psychrobacter pulmonis strain 30F5LP	95	3e-101	94	KR140220.1
	Bacteroidetes	Bacteroidia	Bacteroidales	Marinilabiaceae	Saccharicrinis	Adult	0.335109	0.0820407	0.000134934	0.123	0.044015	3.57
					Saccharicrinis.OTU163	Adult	0.335108	0.0820405	0.000135143	0.121	0.044015	3.57	Saccharicrinis fermentans strain 2S-PR-S3-s1	100	4e-94	90	MG264242.1
	Proteobacteria	Gammaproteobacteria	Alteromonadales	Shewanellaceae	Shewanella	Juvenile	0.000241947	4.01028e-05	0.582868	0.032	0.062086	5.29
					Shewanella.OTU40	Juvenile	0.000148536	3.34855e-05	0.582952	0.015	0.062086	5.29	Shewanella marina strain OF-GM15	100	6e-130	100	MF580356.1
					Shewanella.OTU1438	Juvenile	0.000216109	0	0.415406	0.013	0.011736	4	Shewanella marina strain OF-GM15	100	3e-123	98	MF580356.1
	Proteobacteria	Gammaproteobacteria	Cardiobacteriales	Cardiobacteriaceae	Suttonella	Subadult	0.183813	0.789519	0.0200013	0.016	0.0024109	4.84
					Suttonella.OTU53	Subadult	0.183428	0.791668	0.0186777	0.035	0.0024109	4.84	Suttonella ornithocola strain B6/99/2	100	4e-112	95	NR_042279.1
	Bacteroidetes	Bacteroidia	Bacteroidales	Porphyromonadaceae	Tannerella	Subadult	0.253909	0.320815	0.01576	0.234	0.022478	2.92
					Tannerella.OTU851	Subadult	0.253931	0.320799	0.0157591	0.192	0.022478	2.92	Tannerella forsythia canine oral taxon 023 clone OB071	100	2e-114	96	JN713185.1	Tannerella forsythensis strain RMA 8464	100	2e-114	96	DQ344917.1
	Proteobacteria	Gammaproteobacteria	Thiotrichales	Thiotrichaceae	Thiothrix	Adult	0.457409	0.0488091	0.000358208	0.02	0.015823	3.28
					Thiothrix.OTU205	Adult	0.479736	0.0389894	0.000375443	0.012	0.015823	3.28	Thiothrix defluvii strain ben57	100	4e-106	94	NR_114501.1
	Spirochaetae	Spirochaetes	Spirochaetales	Spirochaetaceae	Treponema cluster 2	Adult	0.699181	0.1954	0.0966347	0.013	0.062901	5.1
					Treponema cluster 2.OTU17	Adult	0.73299	0.146633	0.0892058	0.01	0.073888	5.02	Treponema putidum strain OMZ 835	100	1e-113	96	KP101532.1	Treponema denticola isolate IQ-No.2	100	7e-112	96	MH771014.1
					Treponema cluster 2.OTU878	Adult	0.586612	0.0818031	0.0448984	0.012	0.05531	3.11	Treponema putidum strain OMZ 835	98	1e-103	94	KP101532.1	Treponema denticola clone WWP_SS7_P13	98	5e-103	94	GU416635.1
Variable	Phylum	Class	Order	Family	Genus/OTUs	CCA group	Indicator Species Analysis				LEfSe		Blastn
							Indval			p-value	p-value	LDA score	Blastn best hit					Blastn 2nd best hit with assigned species
							Mature	Immature					Hit	query cov	evalue	ID	Accesion no.	Hit	query cov	evalue	ID	Accesion no.
Sexual maturity
	Tenericutes	Mollicutes	Acholeplasmatales	Acholeplasmataceae	Acholeplasma	Mature	0.638812	0.147024		0.069	0.016455	-4.06
					Acholeplasma.OTU97	Mature	0.462379	0.119563		0.122	0.044027	-3.7	Acholeplasma brassicae strain 0502	100	2e-91	91	NR_042955.1
					Acholeplasma.OTU134	Mature	0.513951	0.0527456		0.032	0.01645	-3.8	Acholeplasma modicum strain PG 49	100	2e-90	90	NR_044662.2
					Acholeplasma.OTU195	Mature	0.440116	0.00556975		0.011	0.015755	-3.23	Uncultured Acholeplasma sp. isolate OTU_390	100	9e-95	91	LT624372.1	Acholeplasma manati strain Lorelei	100	2e-91	90	FJ590762.1
	Proteobacteria	Epsilonproteobacteria	Campylobacterales	Campylobacteraceae	Arcobacter	Mature	0.634246	0.365754		0.098	0.047187	-5.34
					Arcobacter.OTU334	Mature	0.673624	0.274156		0.286	0.01109	-4.35	Arcobacter venerupis strain CECT7836T	100	4e-124	98	MG195902.1	Arcobacter ebronensis strain SCAU-005	100	2e-122	98	MF155897.1
					Arcobacter.OTU852	Mature	0.700741	0.0618667		0.002	0.016762	-2.79	Uncultured Arcobacter sp. clone DVASW_D213	100	2e-107	94	KF721588.1	Arcobacter butzleri strain NCTC12481	95	6e-113	97	LT906455.1
					Arcobacter.OTU977	Mature	0.616328	0.0395092		0.019	0.018941	-4.78	Uncultured Arcobacter sp. RQ1	100	4e-119	97	LC133149.1	Arcobacter lekithochrous strain MA5	100	5e-114	96	NR_157761.1
					Arcobacter.OTU1029	Mature	0.513454	0.103338		0.028	0.11069	-2.58	Arcobacter butzleri strain NCTC12481	100	2e-117	97	LT906455.1	Arcobacter cryaerophilus isolate 517N_15996	100	2e-117	97	LT690580.1
					Arcobacter.OTU1051	Mature	0.419221	0.0788916		0.082	0.0065082	-2.21	Uncultured Arcobacter sp. clone OTU_118	100	6e-125	98	KT068029.1	Arcobacter nitrofigilis DSM 7299	100	6e-105	94	CP001999.1
					Arcobacter.OTU1081	Mature	0.230769	0		0.03	0.01362	-2.26	Uncultured Arcobacter sp. clone b1pl1aC06	100	3e-103	93	EF092695.1
	Proteobacteria	Epsilonproteobacteria	Campylobacterales	Campylobacteraceae	Campylobacter	Mature	0.61859	0.38141		0.137	0.040741	-4.94
					Campylobacter.OTU758	Mature	0.665264	0.23461		0.231	0.023573	-4.39	Campylobacter cuniculorum strain 119/07	100	6e-78	88	EU869312.1
					Campylobacter.OTU801	Mature	0.817236	0.0164045		0.002	0.0019591	-3.96	Campylobacter fetus strain campy-a11	100	6e-78	88	JQ743035.1	Campylobacter helveticus strain NCTC 12472	100	6e-78	88	DQ174163.1
					Campylobacter.OTU841	Mature	0.484701	0.208959		0.21	0.0296	-3.2	Campylobacter helveticus strain ATCC 51209	100	1e-84	89	CP020478.1	Campylobacter jejuni subsp. jejuni strain 14980A	100	1e-84	89	CP017029.1
					Candidatus Saccharimonas	Mature	0.589188	0.0850324		0.008	0.0035847	-2.8
					Candidatus Saccharimonas.OTU260	Mature	0.607372	0.0790151		0.005	0.0035847	-2.8	Candidatus Saccharimonas aalborgensis	100	2e-90	90	KX028761.1
	Firmicutes	Erysipelotrichia	Erysipelotrichales	Erysipelotrichaceae	Dielma	Mature	0.692499	0.147601		0.01	0.006604	-3.57
					Dielma.OTU153	Mature	0.602604	0.0575663		0.005	0.0017154	-3.34	Dielma fastidiosa strain JC13	100	3e-87	88	NR_125593.1
	Firmicutes	Clostridia	Clostridiales	Ruminococcaceae	Fastidiosipila	Mature	0.384536	0.373388		0.881	0.029407	2.34
					Fastidiosipila.OTU202	Mature	0.406539	0.0330222		0.035	0.00018003	-2.8	Uncultured Fastidiosipila sp. isolate OTU 469	100	6e-102	93	LT625370.1	Fastidiosipila sanguinis strain CCUG 47711	100	1e-83	89	CP027226.1
	Proteobacteria	Gammaproteobacteria	Chromatiales	Granulosicoccaceae	Granulosicoccus	Mature	0.592989	0.00582289		0.004	0.00077562	-2.9
					Granulosicoccus.OTU284	Mature	0.600634	0.00287627		0.001	0.00077562	-2.9	Granulosicoccus marinus strain IMCC3490	100	2e-111	95	NR_134048.1
	Firmicutes	Clostridia	Clostridiales	Peptostreptococcaceae	Peptostreptococcus	Mature	0.457326	0.00109516		0.005	0.019702	-4.17
					Peptostreptococcus.OTU104	Mature	0.457298	0.00110251		0.009	0.019702	-4.17	Peptostreptococcus russellii strain ING2-D1D	100	5e-129	99	KX826951.1
	Proteobacteria	Gammaproteobacteria	Enterobacteriales	Enterobacteriaceae	Proteus	Mature	0.457326	0.00109516		0.005	0.044469	-4.31
					Proteus.OTU89	Mature	0.534492	0.00206415		0.022	0.044469	-4.31	Proteus vulgaris strain PrV1	100	3e-130	100	MH880131.1	Proteus hauseri strain 14E1DIIIaI	100	3e-130	100	MH842766.1
	Proteobacteria	Gammaproteobacteria	Pseudomonadales	Moraxellaceae	Psychrobacter	Mature	0.54314	0.45686		0.815	0.01858	-4.8
					Psychrobacter.OTU12	Mature	0.584898	0.332081		0.365	0.0053089	-4.66	Psychrobacter pulmonis strain NJES-19	100	1e-110	95	KR140220.1	Psychrobacter faecalis strain 88-11	100	1e-110	95	FJ607052.1
					Psychrobacter.OTU117	Mature	0.664641	0.0111898		0.005	0.008754	-4.12	Psychrobacter aestuarii strain BL30	100	6e-119	97	KU258281.1	Psychrobacter celer strain F5	100	6e-119	97	KM007062.1
					Psychrobacter.OTU577	Mature	0.486138	0.0116606		0.007	0.0065159	-2.43	Psychrobacter pulmonis strain 30F5LP	95	3e-101	94	KR140220.1
	Spirochaetae	Spirochaetes	Spirochaetales	Spirochaetaceae	Sphaerochaeta	Mature	0.53879	0.0248933		0.003	0.010333	-3.05
					Sphaerochaeta.OTU250	Mature	0.53879	0.0248932		0.002	0.010333	-3.05	Sphaerochaeta coccoides strain DSM 17374	100	7e-73	86	NR_074647.1
	Proteobacteria	Gammaproteobacteria	Thiotrichales	Thiotrichaceae	Thiothrix	Mature	0.481331	0.0212201		0.009	0.017813	-3.28
					Thiothrix.OTU205	Mature	0.492885	0.0169285		0.007	0.017813	-3.28	Thiothrix defluvii strain ben57	100	4e-106	94	NR_114501.1
Variable	Phylum	Class	Order	Family	Genus/OTUs	CCA group	Indicator Species Analysis				LEfSe		Blastn
							Indval			p-value	p-value	LDA score	Blastn best hit					Blastn 2nd best hit with assigned species
							Bycatch	Disease					Hit	query cov	evalue	ID	Accesion no.	Hit	query cov	evalue	ID	Accesion no.
Cause of death
	Tenericutes	Mollicutes	Acholeplasmatales	Acholeplasmataceae	Acholeplasma	Bycatch	0.754452	0.0136317		0.011	0.041271	-4.15
					Acholeplasma.OTU134	Bycatch	0.515345	0.00111274		0.034	0.026248	-3.72	Acholeplasma modicum strain PG 49	100	2e-90	90	NR_044662.2
	Firmicutes	Bacilli	Bacillales	Bacillaceae	Bacillus	Disease	0.0262291	0.468198		0.01	0.0088584	2.24
					Bacillus.OTU566	Disease	0.0188107	0.476197		0.006	0.0088584	2.24	Bacillus thuringiensis serovar morrisoni strain BGSC 4AA1	100	3e-127	99	CP010577.1	Bacillus mycoides strain 60N	100	3e-127	99	KJ528876.1
	Proteobacteria	Deltaproteobacteria	Bdellovibrionales	Bdellovibrionaceae	Bdellovibrio	Disease	0.0920459	0.887035		0.007	0.032131	4.64
					Bdellovibrio.OTU56	Disease	0.0641689	0.830338		0.039	0.044982	4.63	Uncultured bacterium clone DolOr_72771	100	6e-127	100	JQ214682.1	Uncultured Bdellovibrio sp. clone 925	100	7e-56	82	KX366829.1
	Fusobacteria	Fusobacteriia	Fusobacteriales	Fusobacteriaceae	Fusobacterium	Disease	0.326663	0.673337		0.079	0.023257	5.33
					Fusobacterium.OTU2	Disease	0.260852	0.739148		0.093	0.013805	5.34	Fusobacterium sp. canine oral taxon 439 strain OH1383	100	3e-125	99	KF030231.1
					Fusobacterium.OTU1243	Disease	0.0135099	0.558989		0.001	0.0011084	2.14	Fusobacterium sp. canine oral taxon 439 strain OH1383	96	5e-113	97	KF030231.1	Fusobacterium nucleatum clone WWC_C4MKM137	95	4e-114	98	GU407973.1
	Firmicutes	Bacilli	Bacillales	Family XI	Gemella	Disease	0.110573	0.791088		0.029	0.0094897	4.98
					Gemella.OTU18	Disease	0.110255	0.791427		0.033	0.0094897	4.98	Gemella palaticanis canine oral taxon 089 clone OE022	100	9e-120	97	JN713253.1	Gemella palaticanis strain M663-98-1	100	9e-120	97	NR_026469.1
	Proteobacteria	Gammaproteobacteria	Oceanospirillales	Oceanospirillaceae	Marinospirillum	Bycatch	0.614147	0.00894203		0.035	0.041652	-3.64
					Marinospirillum.OTU154	Bycatch	0.548047	0.00368618		0.03	0.041652	-3.64	Marinospirillum insulare NBRC 100036	100	4e-81	87	AB681136.1	Marinospirillum alkaliphilum strain Z4	96	4e-86	90	NR_028788.1
	Fusobacteria	Fusobacteriia	Fusobacteriales	Leptotrichiaceae	Oceanivirga	Disease	0.334745	0.665255		0.211	0.040966	5.32
					Oceanivirga.OTU3	Disease	0.168593	0.831407		0.017	0.0053664	5.52	Uncultured bacterium clone WD9oralEG05	100	1e-126	100	KC260430.1	Oceanivirga salmonicida strain NCIMB703044T, isolate AVG2115T	100	1e-119	96	LT608347.1
					Oceanivirga.OTU533	Disease	0.0394745	0.834559		0.001	0.0021197	3.49	Uncultured bacterium clone nbu406a03c1	100	1e-106	95	GQ037670.1	Oceanivirga salmonicida strain NCIMB703044T, isolate AVG2115T	96	5e-109	95	LT608347.1
					Oceanivirga.OTU544	Disease	0.149612	0.715812		0.005	0.0068215	3.32	Uncultured Leptotrichia sp. clone MZH0805-11	100	1e-106	95	EF120364.1	Oceanivirga salmonicida strain NCIMB703044T, isolate AVG2115T	96	5e-109	95	LT608347.1
					Oceanivirga.OTU1064	Disease	0.0358233	0.761655		0.003	0.0040581	3.22	Uncultured bacterium clone WD9oralEG05	100	5e-115	97	KC260430.1	Oceanivirga salmonicida strain NCIMB703044T, isolate AVG2115T	100	6e-108	94	LT608347.1
	Proteobacteria	Betaproteobacteria	Burkholderiales	Alcaligenaceae	Parapusillimonas	Bycatch	0.37037	0		0.046	0.022307	-2.28
					Parapusillimonas.OTU496	Bycatch	0.37037	0		0.046	0.022307	-2.28	Parapusillimonas granuli strain Ch07	100	6e-119	96	NR_115804.1
	Proteobacteria	Gammaproteobacteria	Pasteurellales	Pasteurellaceae	Phocoenobacter	Disease	0.31339	0.68661		0.034	0.011515	5.74
					Phocoenobacter.OTU495	Disease	0.0937522	0.804491		0.014	0.0024343	5.35	Phocoenobacter uteri strain M1063U/93	100	9e-128	98	NR_027217.1
					Phocoenobacter.OTU684	Disease	0.293331	0.655655		0.024	0.06406	3.28	Phocoenobacter uteri strain M1063U/93	100	9e-123	97	NR_027217.1
					Phocoenobacter.OTU789	Disease	0.00122591	0.3516		0.01	0.0066948	2.06	Phocoenobacter uteri strain M1063U/93	100	2e-119	96	NR_027217.1
					Phocoenobacter.OTU1047	Disease	0.0512384	0.559584		0.005	0.0041702	2.37	Phocoenobacter uteri strain M1063U/93	100	9e-123	97	NR_027217.1
					Phocoenobacter.OTU1050	Disease	0.00593304	0.334511		0.014	0.019684	2.23	Phocoenobacter uteri strain M1063U/93	100	4e-121	97	NR_027217.1
					Phocoenobacter.OTU1331	Disease	0.0794041	0.607334		0.038	0.14233	3.42	Phocoenobacter uteri strain M1063U/93	100	9e-123	97	NR_027217.1
	Proteobacteria	Gammaproteobacteria	Vibrionales	Vibrionaceae	Photobacterium	Bycatch	0.919368	0.00515081		0.004	0.023107	-5.62
					Photobacterium.OTU10	Bycatch	0.24605	0.00926371		0.526	0.014179	-5.19	Photobacterium sanguinicancri isolate Q158	100	1e-130	100	LS483017.1	Photobacterium piscicola isolate Q95	100	1e-130	100	LS483003.1
					Photobacterium.OTU762	Bycatch	0.296296	0		0.135	0.046954	-2.34	Photobacterium ganghwense strain NNA4	100	1e-125	99	MG270575.1	Photobacterium atrarenae strain M3-4	100	1e-125	99	NR_132713.1
	Bacteroidetes	Bacteroidia	Bacteroidales	Porphyromonadaceae	Porphyromonas	Disease	0.175604	0.824396		0.003	0.001	5.75
					Porphyromonas.OTU4	Disease	0.162074	0.837926		0.002	0.00013665	5.52	Porphyromonas sp. canine oral taxon 281 clone ZP022	100	4e-107	94	JN713448.1	Porphyromonas catoniae strain ATCC 51270	100	2e-99	92	NR_026230.1
					Porphyromonas.OTU79	Disease	0.159107	0.773901		0.006	0.014632	4.18	Porphyromonas sp. canine oral taxon 181 clone QC023	100	2e-110	95	JN713347.1	Porphyromonas circumdentaria clone TE136	100	2e-95	92	KM462038.1
					Porphyromonas.OTU383	Disease	0.133949	0.855335		0.003	0.012609	5.22	Porphyromonas sp. canine oral taxon 290 clone ZR043	100	2e-110	95	JN713457.1	Porphyromonas pasteri strain KUFDS01	100	2e-100	93	NR_136788.1
					Porphyromonas.OTU1228	Disease	0.0976594	0.768085		0.004	0.0079216	3.57	Porphyromonas sp. canine oral taxon 290 clone ZR043	96	7e-95	93	JN713457.1	Porphyromonas catoniae strain ATCC 51270	96	4e-87	90	NR_026230.1
					Porphyromonas.OTU1348	Disease	0.0197325	0.472803		0.006	0.0099973	2.05	Porphyromonas sp. canine oral taxon 290 clone ZR043	100	4e-92	91	JN713457.1	Porphyromonas pasteri strain KUFDS01	100	4e-87	90	NR_136788.1
	Spirochaetae	Spirochaetes	Spirochaetales	Spirochaetaceae	Sphaerochaeta	Bycatch	0.429878	0.00297955		0.046	0.031562	-2.89
					Sphaerochaeta.OTU250	Bycatch	0.429865	0.00298212		0.039	0.031562	-2.89	Sphaerochaeta coccoides strain DSM 17374	100	7e-73	86	NR_074647.1
	Spirochaetae	Spirochaetes	Spirochaetales	Spirochaetaceae	Spirochaeta cluster 2	Bycatch	0.925812	0.0315654		0.002	0.00096351	-4.73
					Spirochaeta cluster 2.OTU77	Bycatch	0.645985	0.0141012		0.041	0.051965	-4.2	Sediminispirochaeta bajacaliforniensis strain BA-2	100	4e-70	86	NR_029033.1
	Proteobacteria	Gammaproteobacteria	Vibrionales	Vibrionaceae	Vibrio	Bycatch	0.821388	0.146137		0.136	0.017988	-5.02
					Vibrio.OTU20	Bycatch	0.774385	0.00198296		0.013	0.019374	-5.01	Vibrio splendidus strain Vaa2	100	3e-129	100	MG972754.1	Vibrio atlanticus strain BBCC2313	100	3e-129	100	KY697670.1

## Sheet: Table S7
Table S7: Indicator bacterial genera of the CCA of the 4 cetacean species. Potential indicator bacterial genera and OTUs of the groups observed in the Canonical Correspondence Analysis of the samples from the present studied and Bik et al. (2016) [19], according to the biological and ecological variables studied (p-value<0.05). The major bacterial genera driving the clustering observed in CCA plo…
Variable	Phylum	Class	Order	Family	Genus/OTUs	Study	CCA group	Indicator Species Analysis					LEfSe
								Indval				p-value	p-value	LDA score
								D. delphis	P. phocoena	S. coeruleoalba	T. truncatus
Species
	Proteobacteria	Deltaproteobacteria	Desulfobacterales	Desulfobulbaceae	Desulfobacterium		T. truncatus	0.000120022	0	0	0.799424	0.001	3.9976e-08	4.71
					Desulfobacterium.None842	Bik et al. 2016	T. truncatus	0	0	0	0.44	0.002	0.00019633	4.02
					Desulfobacterium.None3597	Bik et al. 2016	T. truncatus	0	0	0	0.36	0.006	0.0013795	3.87
					Desulfobacterium.None8264	Bik et al. 2016	T. truncatus	0	0	0	0.4	0.002	0.00053002	4.02
	Proteobacteria	Deltaproteobacteria	Desulfobacterales	Desulfobulbaceae	Desulforhopalus		T. truncatus	0.0343901	0.318995	0.0938882	0.504553	0.041	0.0011293	5.69
					Desulforhopalus.None1272	Bik et al. 2016	T. truncatus	0	0	0	0.24	0.031	0.019544	4.25
					Desulforhopalus.None2216	Bik et al. 2016	T. truncatus	0	0	0	0.6	0.001	2.5391e-06	5.48
					Desulforhopalus.None2245	Bik et al. 2016	T. truncatus	0	0	0	0.72	0.001	6.4181e-08	4.74
					Desulforhopalus.None2579	Bik et al. 2016	T. truncatus	0	0	0	0.28	0.009	0.00838	3.51
					Desulforhopalus.None4076	Bik et al. 2016	T. truncatus	0	0	0	0.72	0.001	6.4181e-08	5.02
					Desulforhopalus.None6163	Bik et al. 2016	T. truncatus	0	0	0	0.28	0.014	0.00838	4.42
					Desulforhopalus.None6490	Bik et al. 2016	T. truncatus	0	0	0	0.4	0.004	0.00053002	3.81
					Desulforhopalus.None6788	Bik et al. 2016	T. truncatus	0	0	0	0.68	0.001	2.2799e-07	4.31
	Bacteroidetes	Bacteroidia	Bacteroidales	Marinilabiaceae	Marinifilum		T. truncatus	0.127999	0.131631	0.171619	0.568751	0.001	1.0714e-06	5.71
					Marinifilum.None2163	Bik et al. 2016	T. truncatus	0	0	0	0.68	0.001	2.2799e-07	5.48
					Marinifilum.None2340	Bik et al. 2016	T. truncatus	0	0	0	0.24	0.036	0.019544	3.39
					Marinifilum.None2839	Bik et al. 2016	T. truncatus	0	0	0	0.48	0.002	7.0092e-05	4.5
					Marinifilum.None4147	Bik et al. 2016	T. truncatus	0	0	0	0.68	0.001	2.2799e-07	4.54
					Marinifilum.None4899	Bik et al. 2016	T. truncatus	0	0	0	0.4	0.001	0.00053002	4.03
					Marinifilum.None5911	Bik et al. 2016	T. truncatus	0	0	0	0.28	0.012	0.00838	3.76
					Marinifilum.None7556	Bik et al. 2016	T. truncatus	0	0	0	0.88	0.001	2.5895e-10	5.34
					Marinifilum.None7575	Bik et al. 2016	T. truncatus	0	0	0	0.36	0.005	0.0013795	4.19
					Marinifilum.None8138	Bik et al. 2016	T. truncatus	0	0	0	0.6	0.001	2.5391e-06	4.14
					Marinifilum.None8245	Bik et al. 2016	T. truncatus	0	0	0	0.24	0.019	0.019544	3.4
					Marinifilum.OTU107	This study	P. phocoena	0.0521906	0.707366	0.0225037	0	0.001	2.4579e-06	4.63
					Marinifilum.OTU336	This study	D. delphis	0.504706	0.10905	0.266304	0	0.022	1.5353e-08	4.69
					Marinifilum.OTU622	This study	S. coeruleoalba	0.0846495	0.00187784	0.695646	0	0.001	1.4838e-06	3.28
					Marinifilum.OTU672	This study	S. coeruleoalba	0.140501	0.000196076	0.804806	0	0.001	5.8105e-09	4.79
					Marinifilum.OTU767	This study	P. phocoena	0.100588	0.345257	0.0385279	0	0.048	0.00059429	3.75
					Marinifilum.OTU790	This study	D. delphis	0.710658	0.00748751	0.0293157	0	0.002	2.1741e-06	3.48
	Bacteroidetes	Flavobacteriia	Flavobacteriales	Flavobacteriaceae	Maritimimonas		T. truncatus	0.154376	0.0996479	0.186618	0.559358	0.001	0.00046869	5.54
					Maritimimonas.582018	Bik et al. 2016	T. truncatus	0	0	0	0.32	0.008	0.0034626	3.65
					Maritimimonas.None74	Bik et al. 2016	T. truncatus	0	0	0	0.68	0.001	2.2799e-07	5.5
					Maritimimonas.None507	Bik et al. 2016	T. truncatus	0	0	0	0.24	0.024	0.019544	3.64
					Maritimimonas.None739	Bik et al. 2016	T. truncatus	0	0	0	0.68	0.001	2.2799e-07	4.54
					Maritimimonas.None1482	Bik et al. 2016	T. truncatus	0	0	0	0.24	0.027	0.019544	3.31
					Maritimimonas.None2360	Bik et al. 2016	T. truncatus	0	0	0	0.6	0.001	2.5391e-06	3.85
					Maritimimonas.None5561	Bik et al. 2016	T. truncatus	0	0	0	0.32	0.007	0.0034626	4.15
					Maritimimonas.None6220	Bik et al. 2016	T. truncatus	0	0	0	0.32	0.008	0.0034626	3.6
					Maritimimonas.None7404	Bik et al. 2016	T. truncatus	0	0	0	0.36	0.004	0.0013795	3.61
					Maritimimonas.OTU16	This study	S. coeruleoalba	0.336015	0.229416	0.434569	0	0.007	1.1149e-10	5.08
					Maritimimonas.OTU847	This study	S. coeruleoalba	0.170934	0.0232981	0.632311	0	0.001	1.2252e-07	2.85
					Maritimimonas.OTU1109	This study	T. truncatus	0.000277837	0.000161292	0.000148893	0.517087	0.003	0.0010959	4.1
	Bacteroidetes	Bacteroidia	Bacteroidales	Porphyromonadaceae	Microbacter		T. truncatus	0.0202505	0.14969	0.0202524	0.737601	0.001	3.2425e-06	5.06
					Microbacter.533499	Bik et al. 2016	T. truncatus	0	0	0	0.96	0.001	1.2395e-11	5.05
					Microbacter.None180	Bik et al. 2016	T. truncatus	0	0	0	0.28	0.012	0.00838	3.9
					Microbacter.None1306	Bik et al. 2016	T. truncatus	0	0	0	0.36	0.003	0.0013795	3.45
					Microbacter.OTU114	This study	P. phocoena	0.0874126	0.646147	0.087421	0	0.006	3.3558e-08	4.51
	Spirochaetae	Spirochaetes	Spirochaetales	Spirochaetaceae	Sphaerochaeta		T. truncatus	0.00654961	0.0302244	0.000118369	0.557276	0.004	0.00305	4.32
					Sphaerochaeta.None2259	Bik et al. 2016	T. truncatus	0	0	0	0.6	0.001	2.5391e-06	4.31
					Sphaerochaeta.OTU250	This study	P. phocoena	0.0919815	0.42445	0.0016638	0	0.002	0.00027102	3.09
	Bacteroidetes	Bacteroidia	Bacteroidales	Porphyromonadaceae	Tannerella		T. truncatus	0.00950568	0.00257415	0.00658163	0.845933	0.001	1.3545e-06	4.57
					Tannerella.None875	Bik et al. 2016	T. truncatus	0	0	0	0.76	0.001	1.7306e-08	4.4
					Tannerella.None2484	Bik et al. 2016	T. truncatus	0	0	0	0.24	0.03	0.019544	3.74
	Proteobacteria	Alphaproteobacteria	Rhodobacterales	Rhodobacteraceae	Thalassobius		T. truncatus	0	0.000111997	0	0.719194	0.001	6.4181e-08	4.42
					Thalassobius.255604	Bik et al. 2016	T. truncatus	0	0	0	0.72	0.001	6.4181e-08	4.43
	Proteobacteria	Gammaproteobacteria	Thiotrichales	Thiotrichaceae	Thiothrix		T. truncatus	0.00274688	0	0.0029643	0.827085	0.001	5.0917e-07	5.24
					Thiothrix.None4228	Bik et al. 2016	T. truncatus	0	0	0	0.32	0.009	0.0034626	4.53
					Thiothrix.None6620	Bik et al. 2016	T. truncatus	0	0	0	0.68	0.001	2.2799e-07	4.98
					Thiothrix.OTU205	This study	T. truncatus	0.0112042	0	0.0131724	0.56021	0.017	0.0026147	4.59
	Tenericutes	Mollicutes	Acholeplasmatales	Acholeplasmataceae	Acholeplasma		P. phocoena	0.161555	0.61351	0.00460352	0.000555605	0.003	1.1863e-06	4.44
					Acholeplasma.OTU97	This study	P. phocoena	0.0461714	0.624692	0.00304796	0	0.001	4.5752e-05	4.3
					Acholeplasma.OTU195	This study	D. delphis	0.322239	0.00605529	0.000300797	0	0.023	0.015452	3.27
					Acholeplasma.OTU367	This study	D. delphis	0.253458	0	0.0175103	0	0.014	0.016082	2.45
	Proteobacteria	Gammaproteobacteria	Pasteurellales	Pasteurellaceae	Actinobacillus		D. delphis	0.635268	0.082192	0.279361	0.000254276	0.004	8.5471e-09	5.41
					Actinobacillus.OTU7	This study	D. delphis	0.841708	0.0246206	0.104748	0	0.001	9.8082e-10	5.37
					Actinobacillus.OTU22	This study	S. coeruleoalba	0.169611	0.203308	0.60692	0.000814676	0.014	5.2535e-08	4.89
					Actinobacillus.OTU1153	This study	D. delphis	0.304996	0	0.00850134	0	0.009	0.0040991	3.06
	Firmicutes	Clostridia	Clostridiales	Clostridiaceae	Clostridium sensu stricto cluster 1		D. delphis	0.669912	0.314268	0.0142375	0	0.004	3.9314e-10	5.03
					Clostridium sensu stricto cluster 1.OTU19	This study	D. delphis	0.802983	0.118505	0.0162999	0	0.001	2.5234e-09	5.04
					Clostridium sensu stricto cluster 1.OTU318	This study	P. phocoena	0.00432637	0.292213	0	0	0.031	0.022484	3.07
					Clostridium sensu stricto cluster 1.OTU830	This study	D. delphis	0.307165	0.0578832	0.0115935	0	0.032	0.0023146	2.85
					Clostridium sensu stricto cluster 1.OTU886	This study	D. delphis	0.42803	0.0357613	0.010148	0	0.003	0.00029081	2.8
	Proteobacteria	Deltaproteobacteria	Desulfovibrionales	Desulfomicrobiaceae	Desulfovibrio		D. delphis	0.554188	0.0281856	0.0730454	0	0.001	2.3735e-05	3.42
					Desulfovibrio.OTU175	This study	D. delphis	0.428783	0.00703281	0.0594958	0	0.017	0.000864	3.41
	Firmicutes	Erysipelotrichia	Erysipelotrichales	Erysipelotrichaceae	Dielma		D. delphis	0.512749	0.0249689	0.0997342	0.0199336	0.002	0.0029776	3.85
					Dielma.OTU153	This study	D. delphis	0.458119	0.00370115	0.0827428	0	0.006	1.2452e-05	3.58
					Dielma.OTU182	This study	D. delphis	0.344465	0.0500231	0.0559834	0	0.035	0.00046048	3.22
					Dielma.OTU617	This study	D. delphis	0.320788	0.00105146	0.00542418	0	0.016	0.015235	3.35
	Firmicutes	Bacilli	Bacillales	Family XI	Gemella		S. coeruleoalba	0.196232	0.00497062	0.671759	0.00745544	0.002	4.5523e-05	5.04
					Gemella.OTU18	This study	S. coeruleoalba	0.198525	0.00500484	0.681209	0.00378131	0.003	1.2442e-05	5.04
	Firmicutes	Clostridia	Clostridiales	Peptostreptococcaceae	Intestinibacter		D. delphis	0.713766	0.0286594	0.0248151	0	0.003	1.8228e-06	4.77
					Intestinibacter.OTU68	This study	D. delphis	0.713767	0.0286587	0.0248154	0	0.001	1.8228e-06	4.79
	Proteobacteria	Gammaproteobacteria	Oceanospirillales	Oceanospirillaceae	Marinospirillum		P. phocoena	0.0747692	0.554435	0.00163135	0.012826	0.003	0.0035381	3.97
					Marinospirillum.OTU399	This study	P. phocoena	0.000740505	0.394668	0	0	0.003	0.00055421	2.45
	Actinobacteria	Actinobacteria	Corynebacteriales	Mycobacteriaceae	Mycobacterium		P. phocoena	0.00330026	0.557634	0.00112055	0	0.001	1.7729e-05	3.09
					Mycobacterium.OTU298	This study	P. phocoena	0	0.6	0	0	0.001	1.5708e-07	3.09
	Proteobacteria	Gammaproteobacteria	Pasteurellales	Pasteurellaceae	Phocoenobacter		S. coeruleoalba	0.21938	0.220346	0.5228	0.0359745	0.002	8.348e-06	6.03
					Phocoenobacter.OTU0	This study	S. coeruleoalba	0.236034	0.26892	0.495046	0	0.006	1.6075e-10	5.92
					Phocoenobacter.OTU62	This study	D. delphis	0.583325	0.0125344	0.160384	0	0.005	1.5073e-06	4.52
					Phocoenobacter.OTU495	This study	S. coeruleoalba	0.0993455	0.0583602	0.724378	0	0.001	4.6658e-09	5.45
					Phocoenobacter.OTU587	This study	S. coeruleoalba	0.166067	0.00781088	0.630161	0	0.005	2.7329e-07	4.58
					Phocoenobacter.OTU684	This study	S. coeruleoalba	0.211693	0.210662	0.498518	0	0.004	5.0694e-09	3.7
					Phocoenobacter.OTU789	This study	S. coeruleoalba	0.00247772	0	0.38216	0	0.002	0.00063898	2.19
					Phocoenobacter.OTU1047	This study	S. coeruleoalba	0.0591535	0.0201053	0.435041	0	0.002	6.0376e-05	2.56
					Phocoenobacter.OTU1050	This study	S. coeruleoalba	0.00153096	0.0130364	0.336832	0	0.002	0.0026136	2.43
					Phocoenobacter.OTU1226	This study	D. delphis	0.616403	0.0305237	0.0261939	0.00416885	0.01	3.9816e-05	3.58
					Phocoenobacter.OTU1331	This study	S. coeruleoalba	0.13339	0.00407931	0.545662	0	0.005	6.2504e-06	3.58
	Proteobacteria	Gammaproteobacteria	Vibrionales	Vibrionaceae	Photobacterium		P. phocoena	0.270668	0.640025	0.00158982	0	0.002	3.8935e-09	5.78
					Photobacterium.OTU8	This study	P. phocoena	0.176122	0.648482	0.00204116	0	0.007	1.5547e-08	5.68
					Photobacterium.OTU1273	This study	P. phocoena	0.0642496	0.267522	0.00420727	0	0.024	0.014246	2.8
	Proteobacteria	Alphaproteobacteria	Sphingomonadales	Sphingomonadaceae	Sphingomonas		D. delphis	0.508714	0.121601	0.356173	0	0.019	2.5218e-10	4.83
					Sphingomonas.OTU21	This study	D. delphis	0.508732	0.120391	0.357499	0	0.03	2.457e-10	4.83
	Actinobacteria	Actinobacteria	Actinomycetales	Actinomycetaceae	Varibaculum		D. delphis	0.620383	0.0122186	0.0123706	0.00685154	0.005	0.00051815	3.66
					Varibaculum.OTU181	This study	D. delphis	0.540096	0.0069635	0.00312549	0	0.003	0.0002408	3.65
	Proteobacteria	Gammaproteobacteria	Vibrionales	Vibrionaceae	Vibrio		P. phocoena	0.269293	0.631207	0.077611	9.94753e-05	0.009	2.5187e-10	5.28
					Vibrio.OTU23	This study	P. phocoena	0.103763	0.561367	0.225329	0	0.021	3.993e-09	4.71
					Vibrio.OTU564	This study	P. phocoena	0	0.2	0	0	0.034	0.013031	2.13
					Vibrio.OTU625	This study	P. phocoena	0.0221559	0.4808	0.000643652	0	0.013	0.00010001	4.21
					Vibrio.OTU913	This study	P. phocoena	0.0272268	0.301983	0	0	0.006	0.0031479	3.39
					Vibrio.OTU985	This study	P. phocoena	0.000255155	0.399081	0	0	0.004	0.0017308	3.78
					Vibrio.OTU1443	This study	P. phocoena	0.0426197	0.318624	0.00116524	0	0.022	0.013629	3.89
Variable	Phylum	Class	Order	Family	Genus/OTUs	Study	CCA group	Indicator Species Analysis					LEfSe
								Indval				p-value	p-value	LDA score
								West coast	North coast	San Diego Bay	Sarasota Bay
Location
	Proteobacteria	Deltaproteobacteria	Bdellovibrionales	Bdellovibrionaceae	Bdellovibrio		San Diego Bay	0.221472	0.0790742	0.62569	0.015189	0.01	2.3335e-05	4.75
					Bdellovibrio.None3345	Bik et al. 2016	San Diego Bay	0	0	0.878273	0.0280781	0.001	1.4814e-10	4.5
					Bdellovibrio.None4769	Bik et al. 2016	San Diego Bay	0	0	0.794127	0.00251249	0.001	1.6421e-09	4.37
					Bdellovibrio.OTU764	This study	West coast	0.354245	0.00791623	0	0	0.019	0.0085413	3.37
	Proteobacteria	Deltaproteobacteria	Desulfobacterales	Desulfobulbaceae	Desulforhopalus		San Diego Bay	0.156721	0.00706753	0.751951	0.0602979	0.001	1.0958e-05	5.89
					Desulforhopalus.None927	Bik et al. 2016	Sarasota Bay	0	0	0.00339144	0.420328	0.002	0.00022604	3.37
					Desulforhopalus.None1272	Bik et al. 2016	San Diego Bay	0	0	0.375	0	0.004	0.00025957	4.44
					Desulforhopalus.None2216	Bik et al. 2016	San Diego Bay	0	0	0.9375	0	0.001	5.2595e-12	5.67
					Desulforhopalus.None2245	Bik et al. 2016	San Diego Bay	0	0	0.703015	0.0873577	0.001	2.9507e-09	4.88
					Desulforhopalus.None2445	Bik et al. 2016	San Diego Bay	0	0	0.25	0	0.016	0.0063316	3.14
					Desulforhopalus.None2579	Bik et al. 2016	San Diego Bay	0	0	0.346875	0.00833333	0.004	0.0010222	3.68
					Desulforhopalus.None3861	Bik et al. 2016	San Diego Bay	0	0	0.1875	0	0.046	0.027993	3.2
					Desulforhopalus.None4076	Bik et al. 2016	San Diego Bay	0	0	0.642632	0.104842	0.001	5.2087e-10	5.14
					Desulforhopalus.None4215	Bik et al. 2016	San Diego Bay	0	0	0.25	0	0.009	0.0063316	3.96
					Desulforhopalus.None5544	Bik et al. 2016	San Diego Bay	0	0	0.1875	0	0.028	0.027993	3
					Desulforhopalus.None6163	Bik et al. 2016	San Diego Bay	0	0	0.4375	0	0.001	4.7474e-05	4.62
					Desulforhopalus.None6490	Bik et al. 2016	San Diego Bay	0	0	0.625	0	0.001	1.9554e-07	4
					Desulforhopalus.None6788	Bik et al. 2016	San Diego Bay	0	0	0.657049	0.0830288	0.001	2.8023e-09	4.44
					Desulforhopalus.OTU9	This study	West coast	0.885424	0.0357891	0	0	0.001	7.9607e-09	5.18
					Desulforhopalus.OTU106	This study	West coast	0.368963	0.000690944	0	0	0.011	0.0088809	4.02
					Desulforhopalus.OTU211	This study	West coast	0.329918	0.000931484	0	0	0.014	0.0098502	3.18
	Firmicutes	Clostridia	Clostridiales	Ruminococcaceae	Fastidiosipila		Sarasota Bay	0.0423144	0.00554754	0.0665206	0.713072	0.001	0.0046008	4.71
					Fastidiosipila.None2689	Bik et al. 2016	Sarasota Bay	0	0	0	0.333333	0.002	0.00033279	3.57
					Fastidiosipila.None4934	Bik et al. 2016	Sarasota Bay	0	0	0	0.666667	0.001	1.7095e-08	4.1
					Fastidiosipila.None6856	Bik et al. 2016	San Diego Bay	0	0	0.25	0	0.018	0.0063316	3.83
					Fastidiosipila.OTU233	This study	Sarasota Bay	0.0120815	0.00340559	0.0294903	0.792725	0.002	0.0024673	4.56
	Bacteroidetes	Flavobacteriia	Flavobacteriales	Flavobacteriaceae	Maritimimonas		Sarasota Bay	0.104997	0.0639934	0.184714	0.646295	0.001	4.621e-05	5.8
					Maritimimonas.582018	Bik et al. 2016	Sarasota Bay	0	0	0.000738236	0.768591	0.001	7.7969e-09	4.08
					Maritimimonas.None32	Bik et al. 2016	Sarasota Bay	0	0	0	0.333333	0.005	0.00033279	3.2
					Maritimimonas.None74	Bik et al. 2016	Sarasota Bay	0	0	0.0591002	0.8818	0.001	6.7849e-10	5.83
					Maritimimonas.None507	Bik et al. 2016	San Diego Bay	0	0	0.375	0	0.001	0.00025957	3.84
					Maritimimonas.None739	Bik et al. 2016	San Diego Bay	0	0	0.845779	0.0111318	0.001	7.0843e-10	4.73
					Maritimimonas.None1482	Bik et al. 2016	San Diego Bay	0	0	0.375	0	0.004	0.00025957	3.5
					Maritimimonas.None2035	Bik et al. 2016	San Diego Bay	0	0	0.1875	0	0.041	0.027993	3
					Maritimimonas.None2360	Bik et al. 2016	Sarasota Bay	0	0	0.0906354	0.704741	0.001	5.6908e-08	4.1
					Maritimimonas.None5561	Bik et al. 2016	San Diego Bay	0	0	0.5	0	0.001	8.1291e-06	4.35
					Maritimimonas.None6220	Bik et al. 2016	Sarasota Bay	0	0	0.000829101	0.76746	0.001	6.3822e-09	4.03
					Maritimimonas.None7404	Bik et al. 2016	San Diego Bay	0	0	0.5625	0	0.001	1.3033e-06	3.81
					Maritimimonas.OTU16	This study	West coast	0.615248	0.384752	0	0	0.001	2.5083e-10	5.04
					Maritimimonas.OTU847	This study	North coast	0.301541	0.426339	0	0	0.005	6.5135e-06	2.5
					Maritimimonas.OTU1037	This study	North coast	0.272199	0.464469	0	0	0.004	7.0511e-06	2.78
					Maritimimonas.OTU1109	This study	Sarasota Bay	0.000119814	5.85984e-05	0.203856	0.328091	0.044	0.0010658	4.14
					Maritimimonas.OTU1245	This study	North coast	0.205221	0.549288	0	0	0.002	1.117e-05	2.98
	Bacteroidetes	Bacteroidia	Bacteroidales	Porphyromonadaceae	Microbacter		Sarasota Bay	0.042069	0.0031728	0.2092	0.725648	0.001	4.9046e-07	5.31
					Microbacter.533499	Bik et al. 2016	Sarasota Bay	0	0	0.195841	0.791103	0.001	7.6986e-12	5.31
					Microbacter.None180	Bik et al. 2016	San Diego Bay	0	0	0.4375	0	0.001	4.7474e-05	4.09
					Microbacter.None1306	Bik et al. 2016	Sarasota Bay	0	0	0.00390966	0.833285	0.001	4.362e-10	3.84
					Microbacter.OTU114	This study	West coast	0.821568	0.0619657	0	0	0.001	9.9667e-09	4.17
	Bacteroidetes	Bacteroidia	Bacteroidales	Porphyromonadaceae	Tannerella		San Diego Bay	0.00360948	0.00614492	0.82167	0.0815027	0.001	1.8204e-07	4.73
					Tannerella.None875	Bik et al. 2016	San Diego Bay	0	0	0.630916	0.123494	0.001	1.2559e-08	4.55
					Tannerella.None2484	Bik et al. 2016	San Diego Bay	0	0	0.375	0	0.001	0.00025957	3.93
					Tannerella.None3129	Bik et al. 2016	San Diego Bay	0	0	0.25	0	0.018	0.0063316	3.61
					Tannerella.None7195	Bik et al. 2016	San Diego Bay	0	0	0.25	0	0.017	0.0063316	3.35
					Tannerella.OTU851	This study	North coast	0.192389	0.327503	0	0	0.02	0.00065642	2.87
	Proteobacteria	Alphaproteobacteria	Rhodobacterales	Rhodobacteraceae	Thalassobius		San Diego Bay	0	5.30954e-05	0.571077	0.158653	0.002	4.7968e-08	4.56
					Thalassobius.255604	Bik et al. 2016	San Diego Bay	0	0	0.569406	0.160528	0.001	4.7968e-08	4.57
	Proteobacteria	Gammaproteobacteria	Thiotrichales	Thiotrichaceae	Thiothrix		San Diego Bay	0.000718619	0.00140742	0.604178	0.232832	0.001	3.0252e-07	5.33
					Thiothrix.None3249	Bik et al. 2016	San Diego Bay	0	0	0.25	0	0.027	0.0063316	3.47
					Thiothrix.None4228	Bik et al. 2016	San Diego Bay	0	0	0.308014	0.0396957	0.017	0.0016703	4.69
					Thiothrix.None6620	Bik et al. 2016	San Diego Bay	0	0	0.367987	0.282973	0.018	1.1697e-07	5
					Thiothrix.None7903	Bik et al. 2016	San Diego Bay	0	0	0.3125	0	0.009	0.0013274	4.11
					Thiothrix.OTU205	This study	San Diego Bay	0.00342123	0.00718766	0.636916	0.0398222	0.01	0.00091655	4.76
	Spirochaetae	Spirochaetes	Spirochaetales	Spirochaetaceae	Treponema cluster 2		San Diego Bay	0.267791	0.0366664	0.582781	0.0212032	0.007	0.00034382	5.28
					Treponema cluster 2.None113	Bik et al. 2016	San Diego Bay	0	0	0.238357	0.0809735	0.04	0.0018263	3.79
					Treponema cluster 2.None1414	Bik et al. 2016	San Diego Bay	0	0	0.5625	0	0.001	1.3033e-06	4.1
					Treponema cluster 2.None1995	Bik et al. 2016	San Diego Bay	0	0	0.6875	0	0.001	2.7427e-08	4.49
					Treponema cluster 2.None2966	Bik et al. 2016	San Diego Bay	0	0	0.1875	0	0.048	0.027993	3.64
					Treponema cluster 2.None5182	Bik et al. 2016	San Diego Bay	0	0	0.6875	0	0.001	2.7427e-08	4.75
					Treponema cluster 2.None6968	Bik et al. 2016	San Diego Bay	0	0	0.25	0	0.011	0.0063316	3.47
					Treponema cluster 2.None6993	Bik et al. 2016	San Diego Bay	0	0	0.25	0	0.017	0.0063316	3.65
					Treponema cluster 2.None7485	Bik et al. 2016	San Diego Bay	0	0	0.741666	0.00123461	0.001	1.5903e-08	4.84
					Treponema cluster 2.None7630	Bik et al. 2016	San Diego Bay	0	0	0.375	0	0.002	0.00025957	4.05
					Treponema cluster 2.None7930	Bik et al. 2016	San Diego Bay	0	0	0.375	0	0.001	0.00025957	3.1
					Treponema cluster 2.OTU17	This study	West coast	0.843882	0.080552	0	0	0.001	2.6869e-09	4.87
					Treponema cluster 2.OTU75	This study	West coast	0.770575	0.152526	0	0	0.001	3.5986e-09	4.19
					Treponema cluster 2.OTU468	This study	West coast	0.319226	0.0773443	0	0	0.045	0.00020133	2.63
					Treponema cluster 2.OTU878	This study	West coast	0.562108	0.0712903	0	0	0.001	2.3053e-05	2.94
	Tenericutes	Mollicutes	Acholeplasmatales	Acholeplasmataceae	Acholeplasma		West coast	0.632785	0.0343206	0.00292794	0	0.001	1.4416e-05	4.17
					Acholeplasma.OTU97	This study	West coast	0.464955	0.0156022	0	0	0.005	0.0010352	3.95
					Acholeplasma.OTU134	This study	West coast	0.427947	0.0134982	0	0	0.007	0.0025346	3.69
	Bacteroidetes	Bacteroidia	Bacteroidales	Prevotellaceae	Alloprevotella		North coast	0.400443	0.515929	0	0	0.002	5.2876e-09	2.52
					Alloprevotella.OTU366	This study	North coast	0.209279	0.453307	0	0	0.003	3.2845e-05	2.28
	Bacteroidetes	Bacteroidia	Bacteroidales	Bacteroidaceae	Bacteroides		North coast	0.377403	0.536824	0	0	0.001	2.4651e-08	3.2
					Bacteroides.OTU192	This study	North coast	0.341096	0.490473	0	0	0.001	3.0654e-07	3.09
					Bacteroides.OTU310	This study	North coast	0.334428	0.42935	0	0	0.008	1.6665e-06	2.51
	Firmicutes	Clostridia	Clostridiales	Clostridiaceae	Clostridium sensu stricto cluster 1		North coast	0.141278	0.853288	0	0	0.001	2.5205e-10	5.2
					Clostridium sensu stricto cluster 1.OTU19	This study	North coast	0.0695018	0.92181	0	0	0.001	1.0886e-09	5.22
					Clostridium sensu stricto cluster 1.OTU886	This study	North coast	0.0380544	0.4754	0	0	0.004	0.00193	2.95
	Firmicutes	Negativicutes	Selenomonadales	Veillonellaceae	Dialister		North coast	0.0122334	0.527438	0	0	0.009	0.0010446	4.28
					Dialister.OTU100	This study	North coast	0.0122333	0.527438	0	0	0.007	0.0010446	4.28
	Firmicutes	Clostridia	Clostridiales	Peptostreptococcaceae	Intestinibacter		North coast	0.163188	0.724621	0	0	0.001	2.2362e-07	4.71
					Intestinibacter.OTU68	This study	North coast	0.163187	0.724621	0	0	0.002	2.2362e-07	4.75
	Tenericutes	Mollicutes	Mycoplasmatales	Mycoplasmataceae	Mycoplasma		West coast	0.713414	0.145325	0.00107432	0	0.001	1.0417e-08	4.35
					Mycoplasma.OTU91	This study	West coast	0.362718	0.0668673	0	0	0.016	0.0025884	3.96
					Mycoplasma.OTU142	This study	West coast	0.402048	0.0749897	0	0	0.049	0.0012503	3.47
					Mycoplasma.OTU215	This study	West coast	0.509213	0.00489422	0	0	0.002	0.00032569	3.12
					Mycoplasma.OTU775	This study	North coast	0.0106258	0.259311	0	0	0.01	0.002692	1.98
	Firmicutes	Clostridia	Clostridiales	Peptostreptococcaceae	Peptoclostridium		North coast	0.00321411	0.535988	0	0	0.005	0.0012235	5.12
					Peptoclostridium.OTU1385	This study	North coast	0	0.272727	0	0	0.003	0.0021474	1.68
	Proteobacteria	Gammaproteobacteria	Pseudomonadales	Pseudomonadaceae	Pseudomonas		North coast	0.182804	0.672933	0	0	0.001	4.6488e-07	4.53
					Pseudomonas.OTU69	This study	North coast	0.15679	0.682709	0	0	0.001	8.1718e-07	4.43
					Pseudomonas.OTU155	This study	North coast	0.181468	0.647078	0	0	0.001	4.7386e-07	3.58
					Pseudomonas.OTU168	This study	North coast	0.204752	0.61346	0	0	0.003	4.133e-07	3.48
					Pseudomonas.OTU1400	This study	North coast	0	0.272727	0	0	0.006	0.0021474	2.29
	Bacteroidetes	Sphingobacteriia	Sphingobacteriales	Chitinophagaceae	Sediminibacterium		North coast	0.152582	0.688786	0	0	0.001	6.1525e-07	3.37
					Sediminibacterium.OTU188	This study	North coast	0.152584	0.688782	0	0	0.002	6.4159e-07	3.37
	Bacteroidetes	Sphingobacteriia	Sphingobacteriales	Sphingobacteriaceae	Sphingobacterium		North coast	0.0952754	0.519399	0	0	0.001	0.00015313	2.43
					Sphingobacterium.OTU354	This study	North coast	0.0993848	0.510433	0	0	0.001	0.00014467	2.44
	Proteobacteria	Alphaproteobacteria	Sphingomonadales	Sphingomonadaceae	Sphingomonas		North coast	0.275879	0.713511	0	0	0.001	2.6729e-10	4.92
					Sphingomonas.OTU21	This study	North coast	0.275763	0.713631	0	0	0.001	2.6729e-10	4.93
	Firmicutes	Bacilli	Bacillales	Staphylococcaceae	Staphylococcus		North coast	0.0378483	0.771732	0	0	0.002	1.9021e-06	4.23
					Staphylococcus.OTU126	This study	North coast	0.0378485	0.771731	0	0	0.003	1.9021e-06	4.23
	Proteobacteria	Gammaproteobacteria	Cardiobacteriales	Cardiobacteriaceae	Suttonella		North coast	0.173271	0.77253	0.00301815	0.000932693	0.003	2.213e-06	4.72
					Suttonella.OTU53	This study	North coast	0.178677	0.798989	0	0	0.001	5.347e-09	4.73
Variable	Phylum	Class	Order	Family	Genus/OTUs	Study	CCA group	Indicator Species Analysis					LEfSe
								Indval				p-value	p-value	LDA score
								Adult	Subadult	Juvenile
Development stage
	Firmicutes	Bacilli	Bacillales	Family XI	Gemella		Subadult	0.0664937	0.730821	0.0478552		0.002	0.046536	4.94
					Gemella.OTU18	This study	Subadult	0.0662323	0.743873	0.0394855		0.001	0.040657	4.95
	Proteobacteria	Betaproteobacteria	Burkholderiales	Burkholderiaceae	Ralstonia		Subadult	0.135727	0.513689	0.112099		0.048	0.014005	3.8
					Ralstonia.OTU83	This study	Subadult	0.135727	0.513688	0.112099		0.035	0.01432	3.8
	Proteobacteria	Gammaproteobacteria	Cardiobacteriales	Cardiobacteriaceae	Suttonella		Subadult	0.0654489	0.866944	0.00805219		0.001	0.00023936	4.77
					Suttonella.OTU53	This study	Subadult	0.0511583	0.883188	0.00567206		0.001	8.8173e-05	4.78
	Proteobacteria	Gammaproteobacteria	Thiotrichales	Thiotrichaceae	Thiothrix		Adult	0.540475	0.000764834	0.104468		0.006	0.0068755	5.08
					Thiothrix.None6620	Bik et al. 2016	Adult	0.328349	0	0.0428354		0.039	0.034636	4.87
					Thiothrix.OTU205	This study	Adult	0.556679	0.00272682	0.0219769		0.015	0.012099	4.52
Variable	Phylum	Class	Order	Family	Genus/OTUs	Study	CCA group	Indicator Species Analysis					LEfSe
								Indval				p-value	p-value	LDA score
								Mature		Immature
Sexual maturity
	Proteobacteria	Gammaproteobacteria	Pasteurellales	Pasteurellaceae	Phocoenobacter		Immature	0.27704		0.712305		0.006	0.0042216	5.55
					Phocoenobacter.OTU0	This study	Immature	0.126359		0.512196		0.026	0.016603	5.47
	Proteobacteria	Gammaproteobacteria	Thiotrichales	Thiotrichaceae	Thiothrix		Mature	0.587878		0.0640089		0.007	0.0052076	-5
					Thiothrix.None3249	Bik et al. 2016	Mature	0.148148		0		0.03	0.017991	-3.25
					Thiothrix.None6620	Bik et al. 2016	Mature	0.363421		0.0179945		0.007	0.024013	-4.83
					Thiothrix.OTU205	This study	Mature	0.562954		0.0152824		0.003	0.0049499	-4.52
Variable	Phylum	Class	Order	Family	Genus/OTUs	Study	CCA group	Indicator Species Analysis					LEfSe
								Indval				p-value	p-value	LDA score
								Bycatch	Disease	Healthy
Health status
	Proteobacteria	Gammaproteobacteria	Pasteurellales	Pasteurellaceae	Actinobacillus		Bycatch	0.633379	0.362168	0.000356232		0.015	3.2613e-09	5.27
					Actinobacillus.OTU7	This study	Bycatch	0.79577	0.142056	0		0.001	5.339e-10	5.21
					Actinobacillus.OTU22	This study	Disease	0.239238	0.738238	0.00106577		0.002	1.4392e-08	4.86
	Proteobacteria	Alphaproteobacteria	Rhizobiales	Bradyrhizobiaceae	Bradyrhizobium		Disease	0.0322643	0.55717	0		0.001	0.00020088	2.69
					Bradyrhizobium.OTU419	This study	Disease	0.0322584	0.557184	0		0.001	0.00020088	2.69
	Firmicutes	Clostridia	Clostridiales	Clostridiaceae	Clostridium sensu stricto cluster 1		Bycatch	0.970741	0.0265989	0		0.001	1.0374e-10	4.95
					Clostridium sensu stricto cluster 1.OTU19	This study	Bycatch	0.897079	0.0283226	0		0.001	9.361e-10	4.9
					Clostridium sensu stricto cluster 1.OTU318	This study	Bycatch	0.222222	0	0		0.031	0.013078	2.66
					Clostridium sensu stricto cluster 1.OTU480	This study	Bycatch	0.475587	0.00445147	0		0.015	0.00036083	4.11
					Clostridium sensu stricto cluster 1.OTU830	This study	Bycatch	0.340063	0.0150272	0		0.011	0.00077782	2.74
					Clostridium sensu stricto cluster 1.OTU886	This study	Bycatch	0.411695	0.0133977	0		0.003	0.00061022	2.67
	Proteobacteria	Deltaproteobacteria	Desulfobacterales	Desulfobulbaceae	Desulfobacterium		Healthy	5.33559e-05	0	0.799616		0.001	9.3277e-09	4.71
					Desulfobacterium.None132	Bik et al. 2016	Healthy	0	0	0.2		0.028	0.017367	3.71
					Desulfobacterium.None842	Bik et al. 2016	Healthy	0	0	0.44		0.001	5.2882e-05	4.02
					Desulfobacterium.None3597	Bik et al. 2016	Healthy	0	0	0.36		0.004	0.00041292	3.87
					Desulfobacterium.None8264	Bik et al. 2016	Healthy	0	0	0.4		0.002	0.0001502	4.02
	Proteobacteria	Deltaproteobacteria	Desulfobacterales	Desulfobulbaceae	Desulforhopalus		Healthy	0.171285	0.109912	0.648692		0.008	0.00146	5.66
					Desulforhopalus.None927	Bik et al. 2016	Healthy	0	0	0.2		0.029	0.017367	2.98
					Desulforhopalus.None1272	Bik et al. 2016	Healthy	0	0	0.24		0.022	0.0071265	4.25
					Desulforhopalus.None2216	Bik et al. 2016	Healthy	0	0	0.6		0.001	5.7426e-07	5.48
					Desulforhopalus.None2245	Bik et al. 2016	Healthy	0	0	0.72		0.001	1.2999e-08	4.74
					Desulforhopalus.None2579	Bik et al. 2016	Healthy	0	0	0.28		0.008	0.0028415	3.51
					Desulforhopalus.None4076	Bik et al. 2016	Healthy	0	0	0.72		0.001	1.2999e-08	5.02
					Desulforhopalus.None6163	Bik et al. 2016	Healthy	0	0	0.28		0.011	0.0028415	4.42
					Desulforhopalus.None6490	Bik et al. 2016	Healthy	0	0	0.4		0.001	0.0001502	3.81
					Desulforhopalus.None6788	Bik et al. 2016	Healthy	0	0	0.68		0.001	4.7833e-08	4.31
					Desulforhopalus.OTU9	This study	Bycatch	0.53315	0.374128	0		0.03	2.2702e-09	5.1
					Desulforhopalus.OTU106	This study	Bycatch	0.294292	0.00245958	0		0.034	0.008793	4.02
					Desulforhopalus.OTU211	This study	Bycatch	0.329918	0.000931484	0		0.01	0.0033838	3.18
	Proteobacteria	Gammaproteobacteria	Enterobacteriales	Enterobacteriaceae	Escherichia		Disease	0.060893	0.837917	0		0.001	3.8436e-08	3.93
					Escherichia.OTU130	This study	Disease	0.0608931	0.837917	0		0.001	3.8601e-08	3.93
	Firmicutes	Bacilli	Bacillales	Family XI	Gemella		Disease	0.107323	0.76784	0.00822869		0.002	4.4533e-05	5.04
					Gemella.36255	Bik et al. 2016	Healthy	0	0	0.28		0.015	0.0028415	3.35
					Gemella.OTU18	This study	Disease	0.10861	0.779617	0.00417858		0.001	1.1959e-05	5.05
	Bacteroidetes	Bacteroidia	Bacteroidales	Marinilabiaceae	Marinifilum		Healthy	0.152676	0.187807	0.659517		0.001	3.0801e-07	5.7
					Marinifilum.None1751	Bik et al. 2016	Healthy	0	0	0.2		0.041	0.017367	3.12
					Marinifilum.None2163	Bik et al. 2016	Healthy	0	0	0.68		0.001	4.7833e-08	5.48
					Marinifilum.None2340	Bik et al. 2016	Healthy	0	0	0.24		0.019	0.0071265	3.39
					Marinifilum.None2839	Bik et al. 2016	Healthy	0	0	0.48		0.001	1.8003e-05	4.5
					Marinifilum.None3698	Bik et al. 2016	Healthy	0	0	0.2		0.024	0.017367	3.8
					Marinifilum.None4147	Bik et al. 2016	Healthy	0	0	0.68		0.001	4.7833e-08	4.54
					Marinifilum.None4899	Bik et al. 2016	Healthy	0	0	0.4		0.001	0.0001502	4.03
					Marinifilum.None5742	Bik et al. 2016	Healthy	0	0	0.2		0.037	0.017367	3.41
					Marinifilum.None5911	Bik et al. 2016	Healthy	0	0	0.28		0.007	0.0028415	3.76
					Marinifilum.None7556	Bik et al. 2016	Healthy	0	0	0.88		0.001	4.6091e-11	5.34
					Marinifilum.None7575	Bik et al. 2016	Healthy	0	0	0.36		0.003	0.00041292	4.19
					Marinifilum.None7927	Bik et al. 2016	Healthy	0	0	0.2		0.023	0.017367	2.81
					Marinifilum.None8138	Bik et al. 2016	Healthy	0	0	0.6		0.001	5.7426e-07	4.14
					Marinifilum.None8245	Bik et al. 2016	Healthy	0	0	0.24		0.012	0.0071265	3.4
					Marinifilum.OTU13	This study	Disease	0.457466	0.524939	0		0.007	1.2494e-10	4.9
					Marinifilum.OTU107	This study	Bycatch	0.679701	0.0449477	0		0.002	1.1306e-06	4.26
					Marinifilum.OTU336	This study	Bycatch	0.513556	0.361028	0		0.016	5.9119e-09	4.56
					Marinifilum.OTU622	This study	Disease	0.0581844	0.675365	0		0.001	3.356e-06	3.23
					Marinifilum.OTU672	This study	Disease	0.0821756	0.852084	0		0.001	1.9678e-08	4.75
					Marinifilum.OTU767	This study	Bycatch	0.392541	0.0883479	0		0.028	0.00024978	3.48
					Marinifilum.OTU790	This study	Bycatch	0.510162	0.0519961	0		0.019	3.3484e-05	3.31
	Bacteroidetes	Flavobacteriia	Flavobacteriales	Flavobacteriaceae	Maritimimonas		Healthy	0.154989	0.205718	0.639293		0.001	0.00033194	5.5
					Maritimimonas.582018	Bik et al. 2016	Healthy	0	0	0.32		0.002	0.0010999	3.65
					Maritimimonas.None74	Bik et al. 2016	Healthy	0	0	0.68		0.001	4.7833e-08	5.5
					Maritimimonas.None507	Bik et al. 2016	Healthy	0	0	0.24		0.01	0.0071265	3.64
					Maritimimonas.None739	Bik et al. 2016	Healthy	0	0	0.68		0.001	4.7833e-08	4.54
					Maritimimonas.None1482	Bik et al. 2016	Healthy	0	0	0.24		0.018	0.0071265	3.31
					Maritimimonas.None2360	Bik et al. 2016	Healthy	0	0	0.6		0.001	5.7426e-07	3.85
					Maritimimonas.None5561	Bik et al. 2016	Healthy	0	0	0.32		0.004	0.0010999	4.15
					Maritimimonas.None6220	Bik et al. 2016	Healthy	0	0	0.32		0.004	0.0010999	3.6
					Maritimimonas.None7404	Bik et al. 2016	Healthy	0	0	0.36		0.001	0.00041292	3.61
					Maritimimonas.OTU1037	This study	Disease	0.296394	0.466491	0		0.01	4.7648e-07	2.71
					Maritimimonas.OTU1109	This study	Healthy	0.0002521	0.000123297	0.518115		0.004	0.00032216	4.1
					Maritimimonas.OTU16	This study	Disease	0.416584	0.583416	0		0.002	3.2503e-11	5.07
					Maritimimonas.OTU847	This study	Disease	0.0942053	0.764571	0		0.001	7.6227e-08	2.87
					Maritimimonas.OTU1245	This study	Disease	0.282753	0.401764	0		0.024	4.8066e-06	2.87
	Bacteroidetes	Bacteroidia	Bacteroidales	Porphyromonadaceae	Microbacter		Healthy	0.0795644	0.0219077	0.845227		0.001	7.8465e-07	5.06
					Microbacter.533499	Bik et al. 2016	Healthy	0	0	0.96		0.001	2.0801e-12	5.05
					Microbacter.None180	Bik et al. 2016	Healthy	0	0	0.28		0.013	0.0028415	3.9
					Microbacter.None1306	Bik et al. 2016	Healthy	0	0	0.36		0.003	0.00041292	3.45
					Microbacter.OTU114	This study	Bycatch	0.665505	0.183244	0		0.005	6.6879e-09	4.15
	Tenericutes	Mollicutes	Mycoplasmatales	Mycoplasmataceae	Mycoplasma		Disease	0.394821	0.528188	0.000333051		0.018	2.6209e-09	4.25
					Mycoplasma.OTU118	This study	Disease	0.00212957	0.360152	0		0.022	0.012107	4.09
					Mycoplasma.OTU142	This study	Bycatch	0.528667	0.0132001	0		0.002	6.203e-05	3.49
					Mycoplasma.OTU215		Disease	0.0737166	0.509705	0		0.001	0.00016408	3.3
					Mycoplasma.OTU91	This study	Bycatch	0.516387	0.000747441	0		0.001	5.5149e-05	3.99
					Mycoplasma.OTU275	This study	Bycatch	0.337758	0.0240147	0		0.017	0.0034225	2.59
					Mycoplasma.OTU976	This study	Bycatch	0.259259	0	0		0.014	0.0058382	2.09
	Fusobacteria	Fusobacteriia	Fusobacteriales	Leptotrichiaceae	Oceanivirga		Disease	0.276636	0.549771	0.16665		0.049	0.036453	5.47
					Oceanivirga.OTU3	This study	Disease	0.168593	0.831407	0		0.001	1.0265e-11	5.63
					Oceanivirga.OTU201	This study	Bycatch	0.598921	0.0554285	0		0.008	7.2401e-06	4.61
					Oceanivirga.OTU204	This study	Bycatch	0.423501	0.0437893	0		0.015	0.00040169	3.37
					Oceanivirga.OTU311	This study	Bycatch	0.661398	0.0437226	0		0.002	8.798e-07	4.91
					Oceanivirga.OTU533	This study	Disease	0.0394745	0.834559	0		0.001	1.4994e-07	3.53
					Oceanivirga.OTU544	This study	Disease	0.149612	0.715812	0		0.001	1.5261e-08	3.47
					Oceanivirga.OTU765	This study	Disease	0.204806	0.612529	0		0.003	3.9344e-08	3.82
					Oceanivirga.OTU781	This study	Bycatch	0.503127	0.0428962	0		0.007	7.3393e-05	3.54
					Oceanivirga.OTU1064	This study	Disease	0.0358233	0.761655	0		0.001	5.6243e-07	3.26
					Oceanivirga.OTU1239	This study	Disease	0.035264	0.382415	0		0.009	0.028999	2.53
	Firmicutes	Clostridia	Clostridiales	Peptostreptococcaceae	Paeniclostridium		Bycatch	0.640566	0.253967	0		0.005	2.6432e-09	4.45
					Paeniclostridium.OTU44	This study	Bycatch	0.636874	0.257743	0		0.009	2.6281e-09	4.44
					Paeniclostridium.OTU1271	This study	Bycatch	0.247211	0.0126746	0		0.08	0.022034	2.81
	Proteobacteria	Gammaproteobacteria	Pasteurellales	Pasteurellaceae	Phocoenobacter	This study	Disease	0.297692	0.652217	0.0480872		0.001	2.738e-06	6
					Phocoenobacter.9511	Bik et al. 2016	Healthy	0	0	0.64		0.001	1.6902e-07	4.78
					Phocoenobacter.547396	Bik et al. 2016	Healthy	0	0	0.36		0.006	0.00041292	4.03
					Phocoenobacter.808751	Bik et al. 2016	Healthy	0	0	0.28		0.009	0.0028415	3.57
					Phocoenobacter.None5685	Bik et al. 2016	Healthy	0	0	0.48		0.001	1.8003e-05	3.71
					Phocoenobacter.None5787	Bik et al. 2016	Healthy	0	0	0.2		0.034	0.017367	3.3
					Phocoenobacter.None7153	Bik et al. 2016	Healthy	0	0	0.24		0.01	0.0071265	3.47
					Phocoenobacter.OTU0	This study	Disease	0.352426	0.647574	0		0.001	3.0731e-11	5.89
					Phocoenobacter.OTU62	This study	Bycatch	0.497779	0.212822	0		0.019	9.9452e-07	4.35
					Phocoenobacter.OTU495	This study	Disease	0.0937522	0.804491	0		0.001	1.573e-09	5.41
					Phocoenobacter.OTU587	This study	Disease	0.118003	0.687842	0		0.003	1.8071e-07	4.54
					Phocoenobacter.OTU684	This study	Disease	0.293331	0.655655	0		0.001	1.1169e-09	3.67
					Phocoenobacter.OTU789	This study	Disease	0.00122591	0.3516	0		0.002	0.0005549	2.14
					Phocoenobacter.OTU1047	This study	Disease	0.0512384	0.559584	0		0.001	9.7618e-06	2.54
					Phocoenobacter.OTU1050	This study	Disease	0.00593304	0.334511	0		0.001	0.0020487	2.39
					Phocoenobacter.OTU1331	This study	Disease	0.0794041	0.607334	0		0.002	1.8553e-05	3.54
	Proteobacteria	Gammaproteobacteria	Vibrionales	Vibrionaceae	Photobacterium		Bycatch	0.919368	0.00515081	0		0.001	1.192e-09	5.57
					Photobacterium.OTU8	This study	Bycatch	0.880319	0.00701184	0		0.001	4.7524e-09	5.4
					Photobacterium.OTU10	This study	Bycatch	0.812601	0.000988173	0		0.001	7.1393e-08	5.16
					Photobacterium.OTU762	This study	Bycatch	0.296296	0	0		0.014	0.0025392	2.28
					Photobacterium.OTU1268	This study	Bycatch	0.222222	0	0		0.045	0.013078	2.62
	Bacteroidetes	Bacteroidia	Bacteroidales	Porphyromonadaceae	Porphyromonas		Disease	0.119902	0.562897	0.3172		0.007	8.894e-05	5.75
					Porphyromonas.590810	Bik et al. 2016	Healthy	0	0	0.2		0.039	0.017367	3.12
					Porphyromonas.None604	Bik et al. 2016	Healthy	0	0	0.48		0.001	1.8003e-05	3.87
					Porphyromonas.None1076	Bik et al. 2016	Healthy	0	0	0.56		0.001	1.8781e-06	4.06
					Porphyromonas.None2869	Bik et al. 2016	Healthy	0	0	0.24		0.036	0.0071265	3.54
					Porphyromonas.None3292	Bik et al. 2016	Healthy	0	0	0.36		0.003	0.00041292	4.11
					Porphyromonas.None6613	Bik et al. 2016	Healthy	0	0	0.64		0.001	1.6902e-07	4.35
					Porphyromonas.OTU4	This study	Disease	0.103365	0.534398	0.202853		0.034	0.0054513	5.53
					Porphyromonas.OTU79	This study	Disease	0.159107	0.773901	0		0.001	7.3829e-09	4.33
					Porphyromonas.OTU120	This study	Bycatch	0.507808	0.0520271	0		0.002	3.9956e-05	3.7
					Porphyromonas.OTU196	This study	Bycatch	0.456488	0.0235948	0		0.029	0.00036666	3.67
					Porphyromonas.OTU383	This study	Disease	0.133949	0.855335	0		0.001	8.6342e-11	5.31
					Porphyromonas.OTU534	This study	Disease	0.0225833	0.790466	0		0.001	8.1622e-07	4.73
					Porphyromonas.OTU623	This study	Bycatch	0.28851	0.00238889	0		0.019	0.0087404	3.38
					Porphyromonas.OTU803	This study	Healthy	0.116752	0.0311735	0.761029		0.001	3.2334e-06	4.83
					Porphyromonas.OTU897	This study	Disease	0.131435	0.583889	0		0.001	9.202e-07	3
					Porphyromonas.OTU1228	This study	Disease	0.0976594	0.768085	0		0.001	6.2492e-08	3.67
					Porphyromonas.OTU1348	This study	Disease	0.0197325	0.472803	0		0.001	0.00018549	2.13
	Proteobacteria	Gammaproteobacteria	Alteromonadales	Pseudoalteromonadaceae	Pseudoalteromonas		Bycatch	0.568211	0.0118248	0.0143067		0.009	0.0080806	4.46
					Pseudoalteromonas.OTU57	This study	Bycatch	0.499406	0.0120857	0.0148962		0.027	0.026073	4.45
	Proteobacteria	Gammaproteobacteria	Pseudomonadales	Pseudomonadaceae	Pseudomonas		Disease	0.215577	0.580068	0		0.003	3.4999e-07	4.5
					Pseudomonas.OTU69	This study	Disease	0.192591	0.528231	0		0.008	9.5437e-07	4.4
					Pseudomonas.OTU155	This study	Disease	0.255536	0.504569	0		0.009	8.5903e-07	3.46
					Pseudomonas.OTU168	This study	Disease	0.241314	0.477877	0		0.017	8.8355e-07	3.47
	Proteobacteria	Betaproteobacteria	Burkholderiales	Burkholderiaceae	Ralstonia		Disease	0.402528	0.597472	0		0.007	4.8589e-11	4.08
					Ralstonia.OTU83	This study	Disease	0.402528	0.597472	0		0.009	4.8589e-11	4.08
	Spirochaetae	Spirochaetes	Spirochaetales	Spirochaetaceae	Sphaerochaeta		Healthy	0.0146771	0.000101729	0.579515		0.002	0.0015284	4.32
					Sphaerochaeta.None2259	Bik et al. 2016	Healthy	0	0	0.6		0.001	5.7426e-07	4.31
					Sphaerochaeta.OTU250	This study	Bycatch	0.429865	0.00298212	0		0.002	0.00023287	2.89
	Proteobacteria	Alphaproteobacteria	Sphingomonadales	Sphingomonadaceae	Sphingomonas		Disease	0.425981	0.557636	0		0.018	1.3787e-10	4.74
					Sphingomonas.OTU21	This study	Disease	0.424492	0.559182	0		0.011	1.3808e-10	4.74
	Spirochaetae	Spirochaetes	Spirochaetales	Spirochaetaceae	Spirochaeta cluster 2		Bycatch	0.629907	0.0214766	0.306832		0.009	0.00043384	4.79
					Spirochaeta cluster 2.None1042	Bik et al. 2016	Healthy	0	0	0.4		0.002	0.0001502	3.8
					Spirochaeta cluster 2.None1395	Bik et al. 2016	Healthy	0	0	0.32		0.007	0.0010999	3.3
					Spirochaeta cluster 2.None1410	Bik et al. 2016	Healthy	0	0	0.2		0.036	0.017367	3.11
					Spirochaeta cluster 2.None4440	Bik et al. 2016	Healthy	0	0	0.48		0.002	1.8003e-05	3.79
					Spirochaeta cluster 2.None7210	Bik et al. 2016	Healthy	0	0	0.52		0.001	5.9198e-06	3.6
					Spirochaeta cluster 2.None7745	Bik et al. 2016	Healthy	0	0	0.28		0.009	0.0028415	3.25
					Spirochaeta cluster 2.OTU77	This study	Bycatch	0.645985	0.0141012	0		0.001	3.6274e-06	4.19
					Spirochaeta cluster 2.OTU122	This study	Bycatch	0.3897	0.0335935	0		0.005	0.00089804	4
					Spirochaeta cluster 2.OTU125	This study	Bycatch	0.222222	0	0		0.032	0.013078	3.73
					Spirochaeta cluster 2.OTU194	This study	Bycatch	0.399341	0.00539966	0		0.004	0.0016223	3.18
					Spirochaeta cluster 2.OTU232	This study	Bycatch	0.185185	0	0		0.031	0.028569	3
					Spirochaeta cluster 2.OTU295	This study	Bycatch	0.322942	0.023283	0		0.012	0.0035514	2.6
					Spirochaeta cluster 2.OTU433	This study	Bycatch	0.333333	0	0		0.022	0.0010751	3.49
					Spirochaeta cluster 2.OTU893	This study	Bycatch	0.362211	0.0403402	0		0.018	0.0017862	3.13
	Bacteroidetes	Bacteroidia	Bacteroidales	Porphyromonadaceae	Tannerella		Healthy	0.00747448	0.00549675	0.854858		0.001	3.175e-07	4.56
					Tannerella.None875	Bik et al. 2016	Healthy	0	0	0.76		0.001	3.3881e-09	4.4
					Tannerella.None2484	Bik et al. 2016	Healthy	0	0	0.24		0.018	0.0071265	3.74
	Proteobacteria	Alphaproteobacteria	Rhodobacterales	Rhodobacteraceae	Thalassobius		Healthy	1.5374e-05	0	0.719701		0.001	1.2999e-08	4.42
					Thalassobius.255604	Bik et al. 2016	Healthy	0	0	0.72		0.001	1.2999e-08	4.43
	Proteobacteria	Gammaproteobacteria	Thiotrichales	Thiotrichaceae	Thiothrix		Healthy	0.00102657	0.00345893	0.8291		0.001	3.0592e-07	5.24
					Thiothrix.None4228	Bik et al. 2016	Healthy	0	0	0.32		0.003	0.0010999	4.53
					Thiothrix.None6620	Bik et al. 2016	Healthy	0	0	0.68		0.001	4.7833e-08	4.98
					Thiothrix.None7903	Bik et al. 2016	Healthy	0	0	0.2		0.026	0.017367	3.91
					Thiothrix.OTU205	This study	Healthy	0.00419732	0.0154899	0.565942		0.015	0.0037099	4.59
	Proteobacteria	Gammaproteobacteria	Vibrionales	Vibrionaceae	Vibrio		Bycatch	0.817343	0.145417	0.000197018		0.001	7.0702e-11	5.11
					Vibrio.OTU20	This study	Bycatch	0.774385	0.00198296	0		0.001	1.668e-07	4.97
					Vibrio.OTU625	This study	Bycatch	0.549384	0.00403953	0		0.003	5.6215e-05	3.81
					Vibrio.OTU913	This study	Bycatch	0.222222	0	0		0.022	0.013078	3.19
					Vibrio.OTU985	This study	Bycatch	0.222222	0	0		0.043	0.013078	3.35
					Vibrio.OTU1443	This study	Bycatch	0.289056	0.0022216	0		0.016	0.0092116	3.64
